# Supplementary material for: In Silico Analysis of Pyeongwi-San Involved in Inflammatory Bowel Disease Treatment Using Network Pharmacology, Molecular Docking, and Molecular Dynamics
Source: Biomolecules. 2023 Aug 28;13(9):1322. doi: 10.3390/biom13091322 (PMC10526905; doi:10.3390/biom13091322)
Supplement: Supplementary file 1 [file biomolecules-13-01322-s001.zip]

Archive with 2 entries (2 files):
- Supplementary Table S1. All active compound-target pair list and target protein candidate for PWS.xlsx
- Supplementary Table S2. Other molecular docking simulation results of active compounds in PWS on TNF, CASP3, and MMP9.xlsx
