# Supplementary material for: In Silico Analysis of Pyeongwi-San Involved in Inflammatory Bowel Disease Treatment Using Network Pharmacology, Molecular Docking, and Molecular Dynamics
Source: Biomolecules. 2023 Aug 28;13(9):1322. doi: 10.3390/biom13091322 (PMC10526905; doi:10.3390/biom13091322)
Supplement: Supplementary file 1 [file biomolecules-13-01322-s001.zip › Supplementary Table S1. All active compound-target pair list and target protein candidate for PWS.xlsx]

## Sheet: Active compound-target pair
Traditioanl medicine-compound-target with the probability over 0.7 in the species of homo sapiens
※ Compound names are followed the original database. When multiple compound names exist for unique isomeric SMILES, all names written and separated by '|'
※ ATR, Atractylodis Rhizoma; CUP, Citri Unshius Pericarpium; GR, Glycyrrhizae Radix et Rhizoma; MC, Magnoliae Cortex; ZF, Zizyphi Fructus; ZR, Zingiberis Rhizoma Recens.
Active compound name and Synonyms	isomeric SMILES	where	Target genes
(-)-alcanfor | camphor	CC1(C2CCC1(C(=O)C2)C)C	CUP, MC, ZR	F2, FDPS, PDE4A, SCN9A
(-)-borneol | borneol	CC1([C@@H]2CCC1([C@H](C2)O)C)C	MC, ZR	ADAMTS5, AKR1C3, ALOX5AP, CA12, CA14, CA2, CA4, CA5A, CA5B, CA7, CES1, CHRNA7, CTSK, CYP11B2, DGAT1, HRH3, HSD11B1, LTA4H, MME, MMP12, NAMPT, NPY5R, OPRL1, PDE10A, PDE4A, PDE7A, PI4KB, REN, SCN5A, SCN9A, SIGMAR1, SLC5A2
(-)-spathulenol | spathulenol	C[C@]1(CC[C@H]2[C@H]1[C@@H]3[C@@H](C3(C)C)CCC2=C)O	ATR, CUP, ZR	ADAMTS5, CA7, CES1, CHRNA7, CTSA, CTSK, CTSS, DGAT1, HSD11B1, METAP2, PDE10A, PDE4A, SCN9A, SLC6A2, SPR
(+)-carvone | (-)-carvone	CC1=CCC(CC1=O)C(=C)C	CUP	ADAMTS5, CA12, CA4, CA7, CA9, CCR9, CES1, CHRNA7, F2, FDPS, PDE4A, SCN9A, SMO
(+)-eudesma-4(14),7(11)-dien-8-one	CC(=C1C[C@H]2C(=C)CCC[C@@]2(CC1=O)C)C	ATR	ADAMTS5, ADRA2A, ALOX5AP, CA12, CA5B, CA7, CA9, CES1, CETP, CNR2, CTSA, CTSK, CTSS, DGAT1, ERN1, F2, FASN, HDAC1, HDAC11, HDAC2, HDAC4, HDAC5, HSD11B1, METAP2, NOTUM, NPY5R, OPRL1, PDE4A, PDE7A, PRMT5, PSMB5, PTGES, SCN9A, SIGMAR1, SLC5A2, SLC6A2, SPR, TACR1
(+)-synephrine | (-)-synephrine | synephrine	CNCC(C1=CC=C(C=C1)O)O	CUP	CCR9, CES1, CHRNA7, CYP11B1, DGAT1, GLS, KCNH2, MME, SCN5A, SCN9A, SLC6A2, SPR
(+/-)-(E)-nuciferol	CC1=CC=C(C=C1)C(C)CC/C=C(/C)\CO	ZR	CCKAR, CCR9, CHRNA7, CYP11B1, CYP11B2, DGAT1, F10, GLS, HSD11B1, KCNH2, PDE10A, PDE4A, QPCT, SCN9A, SLC6A2, TNKS
(3R,6R,7S)-1,10-bisaboladien-3-ol	C[C@@H](CCC=C(C)C)[C@H]1CC[C@@](C=C1)(C)O	ZR	ACACB, ADAM17, ADAMTS5, ADRA2A, ALOX5AP, BIRC2, CA12, CA5A, CA5B, CA7, CAPN1, CETP, CHRM3, CHRM4, CTSK, CTSS, CYP11B2, DGAT1, DPP4, EPHX2, ESR1, F2, FASN, HDAC1, HDAC10, HDAC2, HDAC4, HDAC6, HDAC7, HDAC9, HRH3, HSD11B1, HSD17B2, LTA4H, MAP3K12, METAP2, MME, MMP12, MMP2, MMP9, NAMPT, NPY5R, OPRL1, PDE10A, PDE2A, PDE4A, PDE4B, PDE7A, PIK3CD, PLA2G4A, PRMT5, PSMB5, PTGES, PYGL, REN, SCN9A, SIGMAR1, …
(3S,6R,7S)-1,10-bisaboladien-3-ol	C[C@@H](CCC=C(C)C)[C@H]1CC[C@](C=C1)(C)O	ZR	ACACB, ADAM17, ADAMTS5, ADRA2A, ALOX5AP, BIRC2, CA12, CA5A, CA5B, CA7, CAPN1, CETP, CHRM3, CHRM4, CTSK, CTSS, CYP11B2, DGAT1, DPP4, EPHX2, ESR1, F2, FASN, HDAC1, HDAC10, HDAC2, HDAC4, HDAC6, HDAC7, HDAC9, HRH3, HSD11B1, HSD17B2, LTA4H, MAP3K12, METAP2, MME, MMP12, MMP2, MMP9, NAMPT, NPY5R, OPRL1, PDE10A, PDE2A, PDE4A, PDE4B, PDE7A, PIK3CD, PLA2G4A, PRMT5, PSMB5, PTGES, PYGL, REN, SCN9A, SIGMAR1, …
(E)-10-pentadecen-5-yn-1-ol	CCCC/C=C/CCCC#CCCCCO	ATR	CA12, CHRNA7, CYP11B1, CYP11B2, HDAC3, HSD11B1, KCNH2, METAP2, PDE10A, QPCT, SCN9A, TNKS
(E)-2-decenal	CCCCCCC/C=C/C=O	ZF	ALOX5, CCR9, CYP11B1, DGAT1, FDPS, HDAC3, MC1R, PDE10A, PTGER3, SCN9A, TNKS
(E)-2-heptenal	CCCC/C=C/C=O	ZF	CCR9, CYP11B1, DGAT1, ERN1, PDE10A, SCN9A, TNKS
(E)-2-hexenal | trans-2-hexenal	CCC/C=C/C=O	ZF	CCR9, DGAT1, METAP2, NOTUM, PDE10A, SCN9A, SLC6A4
(E)-2-nonenal	CCCCCC/C=C/C=O	GR, ZF	ALOX5, CCR9, CYP11B1, DGAT1, FDPS, HDAC3, MC1R, PDE10A, PTGER3, SCN9A, TNKS
(E)-2-octenal	CCCCC/C=C/C=O	ZF	CCR9, CYP11B1, DGAT1, PDE10A, SCN9A, TNKS
(E)-2-pentenal	CC/C=C/C=O	ZF	CCR9, CYP11B1, CYP11B2, DGAT1, ERN1, METAP2, NOTUM, NPY5R, PDE10A, PDE4A, SCN9A, TNKS
(E)-citral | 2,6-octadienal, 3,7-dimethyl-, (E)- | geranial	CC(=CCC/C(=C/C=O)/C)C	CUP, ZR	CYP11B2, DGAT1, DPP9, DRD5, PDE4A, SCN9A
(E)-nerolidol	CC(=CCC/C(=C/CCC(C)(C=C)O)/C)C	ZR	CA12, CHRNA7, CYP11B2, DGAT1, DRD5, HSD11B1, NAMPT, OPRL1, PDE10A, PDE2A, PDE4A, PDE7A, PRMT5, SCN9A, SIGMAR1, SLC22A12, SLC6A2
(E)-sesquisabinene hydrate | trans-sesquisabinene hydrate	CC(CCC=C(C)C)C12CCC(C1C2)(C)O	ZR	ACACA, ACACB, ADAMTS4, ADAMTS5, ADRA2A, AKR1C3, ALOX5AP, ANPEP, BIRC2, CA12, CA5B, CA7, CAPN1, CETP, CTSA, CTSB, CTSK, CTSS, CYP11B2, DGAT1, DHODH, DPP4, GCK, HDAC2, HDAC7, HRH3, HSD11B1, HSD17B2, HTR7, KIF11, LTA4H, MAP3K12, MGLL, MMP12, NAMPT, NPY5R, NR3C1, OPRL1, PDE10A, PDE2A, PDE4A, PDE4B, PDE7A, PIK3CD, PLA2G4A, PRSS1, PSMB5, PYGL, REN, SCN9A, SIGMAR1, SLC5A1, SLC5A2, SLC6A2, SLC6A3, SLC6A4…
(E)-β-damascenone | damascenone | β-damascenone	C/C=C/C(=O)C1=C(C=CCC1(C)C)C	GR, ZF	CCR9, CHRNA7, DGAT1, KCNH2, METAP2, PDE10A, PDE4A, SCN9A
(E,E)-2,4-decadienal	CCCCC/C=C/C=C/C=O	GR, ZF	CCR9, CYP11B1, DGAT1, PDE10A, SCN9A, SLC6A4
(E,E)-2,4-heptadienal	CC/C=C/C=C/C=O	ZF	CA12, CYP11B1, CYP11B2, DGAT1, ERN1, HSD11B1, KCNH2, METAP2, NOTUM, PDE10A, PDE4A, SCN9A, SLC22A12, SLC6A4, TNKS
(E,E)-2,4-nonadienal	CCCCC=C=CC(C)C=O	GR	CA12, CA9, CAPN1, CETP, CHRNA7, CTSK, CTSS, CYP11B1, CYP11B2, DRD3, EPHX2, FABP4, HSD11B1, MTNR1A, MTNR1B, NAMPT, OPRL1, OXTR, PDE10A, PDE4A, PTGDR2, SCN9A, SLC5A1, TNKS
(E,Z)-2,6-nonadienal	CC/C=C\CC/C=C/C=O	GR	CCR9, CYP11B1, DGAT1, ERN1, HDAC3, METAP2, NOTUM, PDE10A, SCN9A, SLC6A4, TNKS
(R)-3,7-dimethyl-6-octenal	C[C@H](CCC=C(C)C)CC=O	CUP	CA12, CAPN1, CTSK, CYP11B2, DGAT1, DHODH, DPP9, F10, HSD11B1, KIF11, METAP2, NAMPT, OPRL1, PDE10A, PDE2A, PDE4A, PDE4B, PYGL, SCN9A, SLC6A2, SLC6A4
(S)-(-)-(4-isopropenyl-1-cyclohexenyl)methanol	CC(=C)[C@H]1CCC(=CC1)CO	CUP	CES1, CHRNA7, CYP11B2, PDE4A, SCN9A, TNKS
(Z)-2-decenal	CCCCCCC/C=C\C=O	CUP	ALOX5, CCR9, CYP11B1, DGAT1, FDPS, HDAC3, MC1R, PDE10A, PTGER3, SCN9A, TNKS
(Z)-2-heptenal	CCCC/C=C\C=O	ZF	CCR9, CYP11B1, DGAT1, ERN1, PDE10A, SCN9A, TNKS
(Z)-4-heptenal	CC/C=C\CCC=O	GR	CYP11B1, CYP11B2, METAP2, NOTUM, PARP2, PDE10A, SCN9A, SLC6A4, TNKS
(Z)-carveol | 2-cyclohexen-1-ol, 2-methyl-5-(1-methylethenyl)-, cis-	CC1=CC[C@H](C[C@H]1O)C(=C)C	CUP	CA12, CA7, CCR9, CHRNA7, CYP11B2, DRD5, KCNH2, PDE4A, SCN9A
(Z,E)-α-farnesene | 1,3,6,10-dodecatetraene, 3,7,11-trimethyl-, (Z,E)-	CC(=CCC/C(=C/C/C=C(/C)\C=C)/C)C	CUP	CCR9, DGAT1, DRD5, GLS, MDM4, OPRL1, PDE4A, SCN9A, SLC6A2
1-(2-furanyl)-ethanone | 2-acetylfuran	CC(=O)C1=CC=CO1	ZF	CA12, CA9, CES1, CHRNA7, CYP11B1, CYP11B2, FDPS, GLS, KCNH2, PDE10A, PDE4A, QPCT, SCN5A, SCN9A, SIGMAR1
1-(4-cyclohexylphenyl)-ethanone	CC(=O)C1=CC=C(C=C1)C2CCCCC2	ATR	CA12, CA4, CA7, CA9, CES1, CHRNA7, CTSK, CYP11B2, FDPS, HDAC6, KCNH2, METAP2, PDE10A, PDE4A, PRMT5, SCN5A, SCN9A, SIGMAR1, SPR
1,16-cyclocorynan-17-oic acid, 19,20-didehydro-, methyl ester, (16S,19E)-	C/C=C/1\CN2CCC3=C4C2CC1C(N4C5=CC=CC=C35)C(=O)OC	CUP	ADAMTS5, CA12, CA14, CA2, CA4, CA5A, CA5B, CA6, CA7, CA9, CES1, CHRNA7, CTSK, CTSS, CYP11B1, CYP11B2, EPHX2, FDPS, GPR88, HPGDS, MTNR1B, NAMPT, OPRL1, PDE10A, PDE4A, REN, SCN9A, TNKS
1,2,4-benzenetriol	C1=CC(=C(C=C1O)O)O	ATR	CCR9, CHRNA7, CYP11B1, DGAT1, GLS, KCNH2, MDM4, PDE10A, SCN9A
1,2-dimethyl-4-oxocyclohex-2-enecarboxaldehyde	CC1=CC(=O)CCC1(C)C=O	ZF	BACE2, CA12, CA7, CHRNA7, DGAT1, EGLN2, ERN1, F2, FAP, HDAC4, METAP2, NPY5R, OPRL1, PDE10A, PDE4A, PI4KB, SCN9A
1,2-dimethyl-cyclopent-2-enecarboxylic acid	CC1=CCCC1(C)C(=O)O	ZF	CTSK, DGAT1, METAP2, MME, NPY5R, PDE10A, PDE4A, SCN5A, SCN9A
1,3,3-trimethyl-1-phthalanol	CC1(C2=CC=CC=C2C(O1)(C)O)C	ATR	CA12, CA9, CES1, CHRNA7, CYP11B2, FDPS, HSD11B1, KCNH2, PDE10A, PDE4A, SCN9A, SPR
1,3-dioxolane, 2-heptyl-4-phenyl-	CCCCCCCC1OCC(O1)C2=CC=CC=C2	CUP	CA12, CA9, CES1, CHRNA7, CTSS, CYP11B1, CYP11B2, FAAH, FDPS, HDAC6, HSD11B1, KCNH2, MTNR1B, PDE10A, PDE4A, SCN5A, SCN9A, SIGMAR1, SPR, TNKS
1,4-benzenediol, 2,6-bis(1,1-dimethylethyl)-	CC(C)(C)C1=CC(=CC(=C1O)C(C)(C)C)O	CUP	CCR9, CES1, CHRNA7, CYP11B2, DGAT1, GLS, KCNH2, MDM4, PDE10A, SCN5A, SCN9A, SIGMAR1, SLC6A2
1,6-octadien-3-ol, 3,7-dimethyl- | linalol | linalool	CC(=CCCC(C)(C=C)O)C	CUP, GR, ZF, ZR	CA12, CHRNA7, CYP11B2, DGAT1, DRD5, HSD11B1, NAMPT, OPRL1, PDE4A, SCN9A, SIGMAR1, SLC6A2
1,8-cineole | cineole | eucalyptol	CC1(C2CCC(O1)(CC2)C)C	GR, ZF, ZR	ACACB, ADAMTS5, AKR1C3, ALOX5AP, CA12, CA14, CA2, CA5B, CA7, CA9, CHRNA7, CTSK, CTSS, CYP11B2, DGAT1, DPP4, FASN, HDAC6, HSD11B1, HSD17B2, HSP90AB1, IDO1, LTA4H, METAP2, MME, MMP12, NAMPT, NOTUM, NPY5R, OPRL1, PARP1, PDE10A, PDE4A, PDE7A, PGR, PIK3CD, PLA2G4A, REN, SCN5A, SCN9A, SIGMAR1, SLC5A1, SLC5A2, SLC6A3, SLC6A9, SPHK1, SPR, TACR3, TDO2, TYMS
10-epi-γ-eudesmol	CC1=C2CC(CCC2(CCC1)C)C(C)(C)O	ZR	ADAM17, ADRA2A, ALOX5AP, BIRC2, CA12, CA14, CA2, CA5A, CA5B, CA7, CA9, CES1, CHRNA7, CNR2, CTSS, CYP11B2, DGAT1, DPP4, ELANE, EPHX2, F2, FASN, HDAC1, HDAC11, HDAC2, HDAC6, HPGDS, HSD11B1, HSD17B2, HSP90AB1, IDH1, IDO1, KCNH2, LTA4H, MGLL, MMP12, NAMPT, NOTUM, NPY5R, OPRL1, PARP1, PDE10A, PDE4A, PDE7A, PLA2G4A, PRMT5, PTGIR, REN, SCN9A, SIGMAR1, SLC22A12, SLC5A2, SPR, TACR1, TACR3, TNKS
10-undecenal	C=CCCCCCCCCC=O	ZF	CES1, CHRNA7, GLS, HDAC4, PARP2, PDE10A, PDE4A, SCN9A, SLC6A4
1b,5,5,6a-tetramethyl-octahydro-1-oxa-cyclopropa[a]inden-6-one	CC1(CCCC2(C1C(=O)C3(C2O3)C)C)C	CUP	ADAMTS5, ALOX5AP, CA7, CHRNA7, CTSA, CTSK, CYP11B2, DGAT1, METAP2, MME, NOTUM, NPY5R, PDE10A, PDE4A, PDE7A, PRMT5, SCN9A, SIGMAR1, SLC6A2, SLC6A3, SLC6A9, TNKS
1-butanol | butanol	CCCCO	ZF, ZR	CES1, CHRNA7, CYP11B1, KCNH2, PDE10A, SCN9A
1-cyclohexene-1-carboxaldehyde, 4-(1-methylethenyl)- | perillaldehyde	CC(=C)C1CCC(=CC1)C=O	CUP	CCR9, CES1, CHRNA7, CTSS, DGAT1, FDPS, HDAC5, PDE10A, PDE4A, SCN9A, SPR, TNKS
1-cyclohexene-1-methanol, 4-(1-methylethenyl)-	CC(=C)C1CCC(=CC1)CO	CUP	CES1, CHRNA7, CYP11B2, PDE4A, SCN9A, TNKS
1-decanol | decanol	CCCCCCCCCCO	CUP, ZF	CES1, CHRNA7, CYP11B1, FDPS, HDAC3, KCNH2, PDE10A, SCN9A, SIGMAR1, TNKS
1-dehydro-6-gingerdione	CCCCCC(=O)C=C(/C=C/C1=CC(=C(C=C1)O)OC)O	ZR	CCR9, CYP11B1, DGAT1, GLS, LTB4R, PDE10A, PTGER3, SCN9A, SLC6A2, SNCA
1-heptanol	CCCCCCCO	ZF	CES1, CHRNA7, CYP11B1, FDPS, HDAC3, KCNH2, PDE10A, SCN9A, SIGMAR1, TNKS
1-hexanol | hexanol	CCCCCCO	ZF	CES1, CHRNA7, CYP11B1, FDPS, HDAC3, KCNH2, PDE10A, SCN9A, SIGMAR1, TNKS
1-methoxy-4-(1-propenyl)benzene | anethole	C/C=C/C1=CC=C(C=C1)OC	GR	CCKAR, CCR9, CES1, CHRNA7, CYP11B1, CYP11B2, DGAT1, F10, FDPS, GLS, HDAC6, KCNH2, PDE10A, PDE4A, QPCT, SCN5A, SCN9A, SIGMAR1, SPR
1-methoxy-4-(2-propenyl) benzene	COC1=CC=C(C=C1)CC=C	GR	CCR9, CES1, CHRNA7, CTSK, CYP11B1, CYP11B2, DGAT1, DRD4, FAAH, FDPS, GLS, HDAC3, HDAC6, HSD11B1, KCNH2, MMP13, MTNR1B, PDE10A, PDE4A, SCN5A, SCN9A, SIGMAR1, SPR
1-nonanol | nonanol	CCCCCCCCCO	CUP, ZF	CES1, CHRNA7, CYP11B1, FDPS, HDAC3, KCNH2, PDE10A, SCN9A, SIGMAR1, TNKS
1-octanol	CCCCCCCCO	CUP, ZF	CES1, CHRNA7, CYP11B1, FDPS, HDAC3, KCNH2, PDE10A, SCN9A, SIGMAR1, TNKS
1-octen-3-ol	CCCCCC(C=C)O	ZF	CYP11B1, CYP11B2, DGAT1, PDE10A, PDE4A, SCN9A, SLC6A4
1-octen-3-one	CCCCCC(=O)C=C	GR	CES1, CHRNA7, CYP11B1, CYP11B2, DGAT1, EPHX1, GPR88, GRM1, HDAC11, HDAC3, MTNR1A, MTNR1B, NAMPT, PDE10A, PRMT5, SCN9A
1-pentanol	CCCCCO	ZF	CES1, CHRNA7, CYP11B1, FDPS, PDE10A, SCN9A, SIGMAR1
1-penten-3-ol	CCC(C=C)O	ZF	CCR9, CHRNA7, CYP11B2, DGAT1, HSD11B1, KCNH2, METAP2, NAMPT, PDE10A, PDE4A, SCN9A, SIGMAR1, SLC6A2, SLC6A4
1-terpinen-4-ol | 3-cyclohexen-1-ol, 4-methyl-1-(1-methylethyl)- | terpinen-4-ol	CC1=CCC(CC1)(C(C)C)O	CUP, ZR	CA7, CCR9, CYP11B2, DGAT1, HDAC6, HSD11B1, MME, PDE10A, PDE4A, SCN9A, SLC5A1, SPR
2(10)-pinen-3-one	CC1(C2CC1C(=C)C(=O)C2)C	MC	CA7, CCR9, CTSA, DGAT1, METAP2, NPY5R, PDE4A, RARG, SCN9A, SLC6A2
2-(3,4-dimethoxyphenyl)-5-hydroxy-6,7-dimethoxy-4H-chromen-4-one | 5-hydroxy-6,7,3',4'-tetramethoxyflavone	COC1=C(C=C(C=C1)C2=CC(=O)C3=C(C(=C(C=C3O2)OC)OC)O)OC	CUP	AKR1C3, CCR9, CYP11B2, CYP1A1, DGAT1, DRD5, ERN1, GLS, MDM4, PDE10A, PDE4A, PI4KB, SCN9A, SIGMAR1, SLC6A2
2-(3,5-dimethoxyphenyl)-5,6,7,8-tetramethoxy-4H-chromen-4-one	COC1=CC(=CC(=C1)C2=CC(=O)C3=C(O2)C(=C(C(=C3OC)OC)OC)OC)OC	CUP	CCR9, CES1, CHRNA7, CYP11B1, CYP11B2, CYP1A1, DGAT1, DRD5, ERN1, GLS, KCNH2, METAP2, NAMPT, NPY5R, PDE10A, PDE4A, SCN9A, SIGMAR1, SLC6A4, TNKS
2-(3,7-dimethyl-octa-2,6-dienyl)-4-methoxy-phenol	CC(=CCC/C(=C/CC1=C(C=CC(=C1)OC)O)/C)C	ATR	CCR9, CHRNA7, CYP11B2, DGAT1, DRD5, GLS, KCNH2, MDM4, OPRL1, PDE10A, SCN9A, SLC6A2, SMO
2-(3-hydroxy-4-methoxyphenyl)-3,5,7-trimethoxy-4H-chromen-4-one	COC1=C(C=C(C=C1)C2=C(C(=O)C3=C(O2)C=C(C=C3OC)OC)OC)O	CUP	AKR1C3, CCR9, CES1, CHRNA7, CYP11B2, CYP1A1, DGAT1, GLS, KCNH2, MDM4, PDE10A, PDE4A, PI4KB, SCN5A, SCN9A, SIGMAR1
2-(3-isopropyl-4-methyl-pent-3-en-1-ynyl)-2-methyl-cyclobutanone	CC(C)C(=C(C)C)C#CC1(CCC1=O)C	ATR	ALOX5AP, CA12, CA5B, CA7, CA9, CES1, CETP, CNR2, CTSA, CTSK, CTSS, DGAT1, EGLN2, ERN1, F2, FASN, HDAC1, HDAC4, HSD11B1, HSD17B2, METAP2, NAMPT, NOTUM, NPY5R, PARP2, PDE10A, PDE4A, PDE4B, PDE7A, PRMT5, SCN9A, SIGMAR1, SLC5A2, SLC6A2, SLC6A4, SPR, TACR1
2-(4-hydroxy-3-prop-2-enyl-phenyl)-4-prop-2-enyl-phenol | honokiol	C=CCC1=CC(=C(C=C1)O)C2=CC(=C(C=C2)O)CC=C	MC	CCR9, CES1, CHRNA7, CYP11B1, CYP11B2, DGAT1, GLS, KCNH2, LTB4R, PDE10A, PTGER3, SCN9A, SIGMAR1, SLC6A2, SLC6A4, SLC6A9, SMO, SPR
2,2,4,4-tetramethyl-6-(1-oxo-3-phenylprop-2-enyl)-cyclohexane-1,3,5-trione	CC1(C(=O)C(=C(/C=C/C2=CC=CC=C2)O)C(=O)C(C1=O)(C)C)C	CUP	ADAMTS5, ADRA1A, ALOX5AP, BACE2, CA7, CCR9, CHRNA7, CTSK, CYP11B1, DGAT1, F2, FDPS, GLS, HDAC3, HDAC4, HDAC6, HDAC8, METAP2, MMP2, MMP9, PDE10A, PDE4A, PIK3CG, QPCT, RARG, SCN9A, SIGMAR1, SLC6A2, SLC6A4, SPR
2,2,4-trimethyl-1,3-pentanediol diisobutyrate	CC(C)C(C(C)(C)COC(=O)C(C)C)OC(=O)C(C)C	ZF	ADRA1A, ALOX5AP, CA12, CA14, CA5B, CA6, CA7, CA9, CES1, CETP, CHRNA7, CMA1, CTSS, CYP11B1, CYP11B2, DGAT1, EPHX2, FAAH, GNRHR, HSD11B1, IMPDH2, MDM2, METAP2, NAMPT, OPRL1, PARP1, PDE10A, PDE4A, PDE4B, PIK3CG, PLA2G2A, REN, SCN9A, SIGMAR1, SLC9A1, TACR1, TACR3
2,2-dimethyl-1-(2,4,6-trimethylphenyl)propan-1-one	CC1=CC(=C(C(=C1)C)C(=O)C(C)(C)C)C	ATR	CA12, CA7, CA9, CCR9, CES1, CHRNA7, CYP11B1, DGAT1, FDPS, GLS, GPR88, KCNH2, PDE10A, PDE4A, SCN9A, SIGMAR1, SPR
2',3',4',5,7-pentamethoxyflavone	COC1=C(C(=C(C=C1)C2=CC(=O)C3=C(O2)C=C(C=C3OC)OC)OC)OC	CUP	AKR1C3, BCL2L1, CCR9, CHRNA7, CTSL, CYP11B2, CYP1A1, DGAT1, DRD5, ERN1, GLS, KCNH2, MDM4, METAP2, PDE10A, PDE4A, SCN9A, SIGMAR1, SLC6A2, SLC6A4
2,3,5-trimethylpyrazine	CC1=CN=C(C(=N1)C)C	ZF	CA12, CA9, CCR9, CHRNA7, CYP11B2, DGAT1, HDAC6, KCNH2, PDE10A, PDE4A, SCN9A, SPR
2,3-butanedione	CC(=O)C(=O)C	GR, ZF	PDE10A, SCN9A
2,3-pentandione	CCC(=O)C(=O)C	ZF	CA12, DGAT1, NAMPT, PDE10A, PDE4A, SCN9A
2,4,4'-trihydroxychalcone	C1=CC(=CC=C1C(=O)C=CC2=C(C=C(C=C2)O)O)O	GR	CCR9, CHRNA7, CYP11B2, DGAT1, ERN1, GLS, KCNH2, MDM4, PDE10A, PDE4A, SCN9A
2',4',4-trihydroxychalcone | isoliquiritigenin	C1=CC(=CC=C1/C=C/C(=O)C2=C(C=C(C=C2)O)O)O	GR	CHRNA7, DGAT1, GLS, MDM4, METAP2, PARP2, PDE10A, PDE4A, SCN9A, SLC6A2
2,4-decadienal	CCCCCC=C=CC(C)C=O	CUP	ALOX5AP, CA12, CA9, CAPN1, CETP, CHRNA7, CTSK, CTSS, CYP11B1, CYP11B2, DGAT1, DRD3, EPHX2, HSD11B1, MTNR1B, NAMPT, OPRL1, OXTR, PDE10A, PDE4A, PTGDR2, SCN9A, SLC5A1, SPR, TNKS
2,5-dimethylpyrazine	CC1=CN=C(C=N1)C	ZF	CCR9, CHRNA7, CYP11B2, DGAT1, ERN1, HDAC6, KCNH2, MME, PDE10A, PDE4A, SCN5A, SCN9A, SPR
2,5-furandione, 3-(2-decenyl)dihydro-	CCCCCCCC=CCC1CC(=O)OC1=O	CUP	ADRB3, CA12, CA9, CTSS, CYP11B1, CYP11B2, DGAT1, DRD3, MTNR1A, NAMPT, OPRD1, PDE10A, REN, SCN9A, TDO2, TYMS
2,5-octanedione	CCCC(=O)CCC(=O)C	ZF	CHRNA7, DGAT1, KCNH2, PARP2, PDE10A, PDE4A, SCN9A
2,6-dimethyl-3,5,7-octatriene-2-ol, E,E-	C/C(=C\C=C\C(C)(C)O)/C=C	CUP	ADRA2A, ALOX5AP, CA12, CA7, DGAT1, HDAC1, HDAC11, HDAC2, HDAC4, HDAC6, HSD11B1, LTB4R, NAMPT, OPRL1, PDE2A, PDE4A, PDE4B, PSMB5, SCN9A, SIGMAR1, SLC6A4, TACR1
2,6-dimethylpyrazine	CC1=CN=CC(=N1)C	ZF	CCR9, CES1, CHRNA7, CYP11B2, FDPS, KCNH2, PDE10A, SCN5A, SCN9A, SMO, SPR
2-acetyl-1-pyrroline	CC(=O)C1=NCCC1	GR, ZF	CES1, CYP11B2, FDPS, KCNH2, PDE10A, PDE4A, SCN5A, SCN9A, SMO, SPR
2-aminoacetophenone	C1=CC=C(C=C1)C(=O)CN	GR	CCR9, CES1, CHRNA7, CYP11B1, FDPS, GLS, KCNH2, PDE10A, SCN5A, SCN9A, SPR
2-benzyloxyaniline	C1=CC=C(C=C1)COC2=CC=CC=C2N	ATR	ADRA1A, ADRA1D, ALOX5, CCR9, CES1, CHRNA7, CMA1, CYP11B1, CYP11B2, CYP1A1, DGAT1, DRD4, FAAH, FDPS, GLS, HSD11B1, KCNH2, PDE10A, PDE4A, SCN9A, SIGMAR1, SPR
2-butanol	CCC(C)O	ZR	CCR9, CES1, CYP11B1, DGAT1, KCNH2, METAP2, PDE10A, PDE4A, SCN9A, SIGMAR1, SLC6A2
2-cyclohexen-1-ol, 1-methyl-4-(1-methylethyl)-, cis-	CC(C)[C@H]1CC[C@@](C=C1)(C)O	CUP	ACACA, ACACB, ADAM17, ADAMTS5, ADRA1A, AKR1C3, ALOX5AP, BIRC2, CA12, CA14, CA2, CA5A, CA5B, CA7, CES1, CETP, CHRM3, CHRNA7, CMA1, CNR2, CTSK, CTSS, CYP11B2, DGAT1, DHFR, DHODH, DPP4, EDNRA, EPHX2, F2, FAAH, FASN, HDAC2, HDAC4, HDAC5, HDAC6, HDAC7, HDAC9, HRH3, HSD11B1, HSD17B2, LTA4H, MAP3K12, METAP2, MGLL, MME, MMP12, MMP13, MMP2, MMP9, NAMPT, NPY5R, OPRL1, PARP1, PDE10A, PDE2A, PDE4A, PDE7A, PI…
2-cyclohexen-1-ol, 2-methyl-5-(1-methylethenyl)-, trans- | trans-carveol	CC1=CC[C@H](C[C@@H]1O)C(=C)C	CUP	CA12, CA7, CCR9, CHRNA7, CYP11B2, DRD5, KCNH2, PDE4A, SCN9A
2-cyclohexen-1-ol, 2-methyl-5-(1-methylethyl)-, (1S-cis)-	CC1=CCC(CC1O)C(C)C	CUP	CA12, CA14, CA2, CA7, CA9, CHRNA7, CTSK, CTSS, CYP11B2, DGAT1, EPHX2, HSD11B1, KCNH2, MMP12, MTNR1B, NAMPT, PDE10A, PDE4A, PRMT5, SCN5A, SCN9A, SIGMAR1, SPR
2-decenal	CCCCCCCC=CC=O	CUP, ZF	ALOX5, CCR9, CYP11B1, DGAT1, FDPS, HDAC3, MC1R, PDE10A, PTGER3, SCN9A, TNKS
2'-deoxycytidine	C1[C@@H]([C@H](O[C@H]1N2C=CC(=NC2=O)N)CO)O	GR	CA12, CA7, CA9, CES1, CHRNA7, FDPS, GPR88, PDE10A, PDE4A, PDE7A, SCN5A, SCN9A
2-dodecenal	CCCCCCCCCC=CC=O	ZR	ALOX5, CCR9, CYP11B1, DGAT1, FDPS, HDAC3, MC1R, PDE10A, PTGER3, SCN9A, TNKS
2-ethyl-1-hexanol	CCCCC(CC)CO	ZF	CYP11B2, MMP12, PDE10A, PDE4A, SCN9A, TDO2
2-ethyl-3,5-dimethylpyrazine	CCC1=NC=C(N=C1C)C	GR	CA12, CA14, CCKAR, CCR9, CHRNA7, CYP11B2, DGAT1, ERN1, FAAH, HDAC6, HSD11B1, IMPDH2, KCNH2, OPRL1, PDE10A, PDE4A, SCN9A, SMO, TNKS
2-ethyl-3,6-dimethylpyrazine	CCC1=NC(=CN=C1C)C	GR	ALOX5AP, CA12, CA14, CCKAR, CCR9, CHRNA7, CYP11B2, DGAT1, ERN1, FAAH, GRM1, HDAC1, HDAC3, HDAC6, HSD11B1, IMPDH2, KCNH2, METAP2, PDE10A, PDE4A, SCN9A, SLC6A4, TNKS
2-furancarboxaldehyde, 5-(hydroxy)	C1=C(OC(=C1)O)C=O	CUP	CES1, CHRNA7, CYP11B2, FDPS, GLS, KCNH2, PDE10A, PDE4A, SCN9A, TNKS
2-furanmethanol	C1=COC(=C1)CO	ZF	CCKAR, CES1, CHRNA7, CYP11B2, F10, FAAH, FDPS, GLS, KCNH2, NQO2, PDE10A, QPCT, SCN5A, SCN9A, SIGMAR1
2-heptanol	CCCCCC(C)O	ZR	CES1, CTSS, CYP11B1, PDE10A, SCN9A, SIGMAR1
2-heptanone	CCCCCC(=O)C	ZR	CES1, PDE10A, PDE4A, SCN9A
2-hexenoic acid	CCC/C=C/C(=O)O	ZF	DGAT1, GLS, PARP2, PDE10A, SCN9A
2H-indeno[1,2-b]furan-2-one, 3,3a,4,5,6,7,8,8b-octahydro-8,8-dimethyl	CC1(CCCC2=C1C3C(C2)CC(=O)O3)C	CUP	CA7, CA9, CES1, CHRNA7, DGAT1, ERN1, METAP2, NPY5R, PDE10A, PDE4A, PRMT5, SCN5A, SCN9A, SIGMAR1, SLC6A2, SPR
2-hydroxy-5-methylbenzaldehyde	CC1=CC(=C(C=C1)O)C=O	GR	CCKAR, CCR9, CES1, CHRNA7, CYP11B2, DGAT1, GLS, KCNH2, PDE10A, PDE4A, SCN9A, TNKS
2-hydroxybenzaldehyde	C1=CC=C(C(=C1)C=O)O	CUP	CCR9, CES1, CHRNA7, CYP11B1, CYP1A1, FDPS, GLS, KCNH2, PDE10A, PDE4A, SCN5A, SCN9A, TNKS
2-isobutyl-3-methoxypyrazine	CC(C)CC1=NC=CN=C1OC	GR	CCR9, CES1, CHRNA7, CYP11B2, DGAT1, KCNH2, MME, PDE10A, PDE4A, SCN5A, SCN9A, SIGMAR1
2-isopropyl-3-methoxypyrazine	CC(C)C1=NC=CN=C1OC	GR	CA12, CCR9, CES1, CHRNA7, CYP11B2, DGAT1, FDPS, KCNH2, MTNR1B, P4HB, PDE10A, PDE4A, SCN5A, SCN9A, SIGMAR1, SPR
2-isopropyl-5-methylphenol | thymol	CC1=CC(=C(C=C1)C(C)C)O	CUP, GR	CA12, CCR9, CHRNA7, CYP11B2, DGAT1, DRD5, KCNH2, PDE10A, PDE4A, SCN9A
2-methoxy-3,5-dimethylpyrazine	CC1=CN=C(C(=N1)C)OC	ZF	CA12, CA14, CCR9, CHRNA7, CYP11B2, DGAT1, HDAC6, KCNH2, OPRL1, PDE10A, PDE4A, PI4KB, QPCT, SCN9A, TNKS
2-methoxy-4-methylphenol	CC1=CC(=C(C=C1)O)OC	GR	CCR9, CES1, CHRNA7, CYP11B2, DGAT1, DRD5, GLS, KCNH2, MDM4, PDE10A, SCN9A
2-methoxy-4-vinylphenol | 2-methoxy-vinylphenol	COC1=C(C=CC(=C1)C=C)O	ATR, CUP, ZR	CCR9, CHRNA7, CYP11B1, DGAT1, GLS, KCNH2, MDM4, PDE10A, SCN9A, SLC6A2
2-methoxy-5-methylphenol	CC1=CC(=C(C=C1)OC)O	ATR	CCR9, CES1, CHRNA7, CYP11B2, DGAT1, GLS, KCNH2, MDM4, PDE10A, PDE4A, PI4KB, QPCT, SCN9A
2-methoxy-phenol | 2-methoxyphenol	COC1=CC=CC=C1O	ATR, GR	CCR9, CES1, CHRNA7, CYP11B2, FDPS, GLS, KCNH2, MDM4, PDE10A, QPCT, SCN9A
2-methyl-1-propanol	CC(C)CO	ZF	CYP11B2, PDE10A, SCN9A
2-methyl-5-[1,2,2-trimethylcyclo-pentyl]phenol	CC1=C(C=C(C=C1)C2(CCCC2(C)C)C)O	ZR	AKR1C3, DGAT1, GLS, HDAC1, MME, NPY5R, OPRL1, PDE4A, PDE7A, SCN5A, SCN9A, SIGMAR1, SLC6A2, SLC6A9
2-methyl-6-methylene-7-octen-2-ol | myrcenol	CC(C)(CCCC(=C)C=C)O	ATR, ZR	CHRNA7, CTSS, CYP11B2, HDAC11, HSD11B1, MMP12, NAMPT, PDE4A, PDE4B, PRMT5, SCN5A, SCN9A, SLC6A4, SLC6A9
2-methylbutanal	CCC(C)C=O	GR	CA7, CHRNA7, CXCR2, CYP11B1, CYP11B2, DGAT1, HSD11B1, KCNH2, METAP2, NAMPT, NOTUM, PDE10A, PDE4A, SCN9A, SLC6A2, SLC6A4
2-methylbutanoic acid	CCC(C)C(=O)O	GR	AKR1C3, CTSK, CYP11B2, DGAT1, DHODH, METAP2, PDE10A, PDE4A, SCN9A
2-methyl-butanol	CCC(C)CO	ZR	CA12, CA7, CHRNA7, CYP11B2, DGAT1, HSD11B1, METAP2, MMP12, NAMPT, PDE10A, PDE4A, SCN9A, SIGMAR1, SLC5A2
2-methyl-propanoic acid | isobutyric acid	CC(C)C(=O)O	ZF	CTSK, DGAT1, METAP2, MME, PDE10A, PDE4A, SCN9A
2-methylpyrazine	CC1=NC=CN=C1	ZF	CES1, CHRNA7, CYP11B2, ERN1, FAAH, FDPS, HDAC6, KCNH2, PDE10A, SCN5A, SCN9A, SIGMAR1, TBXAS1
2-nonanol	CCCCCCCC(C)O	ZR	CES1, CTSS, CYP11B1, FDPS, HDAC11, PDE10A, SCN9A, SIGMAR1
2-nonanone	CCCCCCCC(=O)C	ZF, ZR	CES1, PDE10A, PDE4A, SCN9A
2-octanone	CCCCCCC(=O)C	ZR	CES1, PDE10A, PDE4A, SCN9A
2-octenal	CCCCCC=CC=O	ZF	CCR9, CYP11B1, DGAT1, PDE10A, SCN9A, TNKS
2-pentanol	CCCC(C)O	CUP	CA12, CA9, CES1, CTSS, CYP11B1, DGAT1, METAP2, NAMPT, PDE10A, PDE4A, SCN9A, SIGMAR1, SLC6A2
2-pentyl-furan | furan, 2-pentyl-	CCCCCC1=CC=CO1	CUP, ZF	CA12, CA9, CES1, CHRNA7, CTSS, CYP11B1, CYP11B2, CYP1A1, DGAT1, DRD4, EPHX1, FAAH, FDPS, GLS, HSD11B1, KCNH2, MAOB, MMP13, MTNR1B, NAMPT, NQO2, PDE10A, PDE4A, SCN5A, SCN9A, SIGMAR1, SLC5A2, SPR, TDO2, TNKS
2-phenyl-anisol	COC1=CC=CC=C1C2=CC=CC=C2	ATR	CA12, CES1, CHRNA7, CYP11B2, DGAT1, FDPS, GLS, HSD17B1, KCNH2, METAP2, MME, MTNR1B, PDE10A, PDE4A, PI4KB, QPCT, SCN5A, SCN9A, SIGMAR1, SMO, SPR
2-phenylethanol | phenylethyl alcohol	C1=CC=C(C=C1)CCO	GR, ZF	CA12, CCR9, CES1, CHRNA7, CYP11B1, CYP11B2, FDPS, GLS, KCNH2, PDE10A, SCN5A, SCN9A, SIGMAR1
2-pinanol	CC1(C2CCC(C1C2)(C)O)C	ZR	ACACA, ACACB, ADAMTS4, ADAMTS5, ALOX5AP, CA5B, CA7, CAPN1, CES1, CTSB, CYP11B1, DGAT1, FAAH, GCK, HDAC2, HDAC6, HDAC7, HSD11B1, LTA4H, MMP12, NAMPT, OPRL1, PDE10A, PDE4A, PSMB5, REN, SCN5A, SCN9A, SIGMAR1, SLC5A2, SLC6A2, SLC6A4, SPR
2-pinen-4-one | D-verbenone	CC1=CC(=O)C2CC1C2(C)C	CUP, ZR	CA12, CA7, CCR9, CHRNA7, DGAT1, FDPS, METAP2, PDE10A, PDE4A, SCN9A
2-thujenal	CC1C=C(C2(C1C2)C(C)C)C=O	ZR	CA12, CA7, CHRNA7, CTSS, CYP11B2, DGAT1, HSD11B1, KCNH2, MME, PDE10A, PDE4A, PRMT5, SCN5A, SCN9A, SPR
2-undecanone	CCCCCCCCCC(=O)C	ZF, ZR	CES1, PDE10A, PDE4A, SCN9A
2-undecenal	CCCCCCCC/C=C/C=O	ZF	ALOX5, CCR9, CYP11B1, DGAT1, FDPS, HDAC3, MC1R, PDE10A, PTGER3, SCN9A, TNKS
3-(2-naphthyl)acrylaldehyde	C1=CC=C2C=C(C=CC2=C1)/C=C/C=O	ATR	CCKAR, CCR9, CES1, CHRNA7, CTSS, CYP11B1, CYP11B2, CYP1A1, FDPS, GLS, HDAC3, KCNH2, MAOB, PDE10A, PDE4A, QPCT, SCN9A, SLC6A4, SPR, TNKS
3-(5-benzyloxy-3-methylpent-3-enyl)-2,2-dimethyloxirane	C/C(=C\COCC1=CC=CC=C1)/CCC2C(O2)(C)C	CUP	ADAMTS5, CA12, CA5A, CA5B, CA7, CAPN1, CCKAR, CCR9, CES1, CHRM2, CHRNA7, CTSK, CYP11B1, CYP11B2, DGAT1, FAAH, FDPS, GLS, HSD11B1, KCNH2, PDE10A, PDE3A, PDE4A, PIK3CG, QPCT, SCN9A, SIGMAR1
3-(methylthio)propanal | methional	CSCCC=O	GR, ZF	CCR9, PDE10A, PDE4A, QPCT, SCN9A, TNKS
3-(O-anisidinomethyl)-5-(3-fluorobenzylidene)-2,4-thiazolidinedione	COC1=CC=CC=C1NCN2C(=O)/C(=C\C3=CC(=CC=C3)F)/SC2=O	CUP	ABCG2, ACE, ADRA1A, ADRB2, AKR1B1, ALOX5AP, BCL2L1, CA12, CA14, CA5B, CA7, CA9, CETP, CFD, CHRNA7, CNR2, CTSS, CYP11B1, CYP11B2, DGAT1, DPP4, DPP9, EGLN2, ELANE, EPHX2, ERN1, F10, F2, FAP, FASN, FBP1, GLS, GPR88, HDAC3, HDAC4, HDAC6, HDAC9, HPGDS, HSP90AB1, IDO1, METAP2, MYC, NAMPT, NOTUM, NPY5R, NQO2, PARP2, PDE10A, PDE4A, PDE5A, PRMT5, PTGER3, PTGES, QPCT, REN, SCN9A, SIGMAR1, SLC6A4, SNCA, SPR…
3,3',4',5,6,7,8-heptamethoxyflavone | 3,5,6,7,8,3',4'-heptamethoxyflavone	COC1=C(C=C(C=C1)C2=C(C(=O)C3=C(O2)C(=C(C(=C3OC)OC)OC)OC)OC)OC	CUP	CCR9, CES1, CHRNA7, CYP11B2, CYP1A1, DGAT1, ERN1, GLS, KCNH2, MDM4, PDE10A, PDE4A, PI4KB, QPCT, SCN9A, SMO, TNKS
3,3',4',5,6,7-hexamethoxyflavone	COC1=C(C=C(C=C1)C2=C(C(=O)C3=C(C(=C(C=C3O2)OC)OC)OC)OC)OC	CUP	CCR9, CES1, CHRNA7, CYP11B2, DGAT1, ERN1, GLS, KCNH2, MDM4, PDE10A, PDE4A, PI4KB, SCN5A, SCN9A, TNKS
3,3',4',5,7,8-hexamethoxyflavone	COC1=C(C=C(C=C1)C2=C(C(=O)C3=C(O2)C(=C(C=C3OC)OC)OC)OC)OC	CUP	CCR9, CES1, CHRNA7, CYP11B2, CYP1A1, DGAT1, ERN1, GLS, KCNH2, MDM4, PDE10A, PDE4A, PI4KB, SCN9A, TNKS
3',4',5,5',7-pentamethoxyflavone	COC1=CC2=C(C(=C1)OC)C(=O)C=C(O2)C3=CC(=C(C(=C3)OC)OC)OC	CUP	AKR1C3, BCL2L1, CCR9, CHRNA7, CTSL, CYP11B1, CYP11B2, CYP1A1, DGAT1, ERN1, GLS, KCNH2, LTB4R, MDM4, METAP2, MME, NAMPT, NPY5R, PDE10A, PDE4A, SCN5A, SCN9A, SIGMAR1, SLC6A2, SLC6A4, SLC6A9
3',4',5,7,8-pentamethoxyflavone | 5,7,8,3',4'-pentamethoxyflavone | isosinensetin	COC1=C(C=C(C=C1)C2=CC(=O)C3=C(O2)C(=C(C=C3OC)OC)OC)OC	CUP	CCR9, CHRNA7, CYP11B1, CYP11B2, CYP1A1, DGAT1, ERN1, GLS, KCNH2, LTB4R, MDM4, METAP2, NAMPT, NOS1, NOTUM, PDE10A, PDE4A, PTGER3, SCN9A, SIGMAR1, SLC22A12, SLC6A4, TNKS
3',4',7-trihydroxyflavone	C1=CC(=C(C=C1C2=CC(=O)C3=C(O2)C=C(C=C3)O)O)O	GR	AKR1C3, CCR9, CYP11B1, CYP11B2, CYP1A1, DGAT1, ERN1, GLS, KCNH2, LTB4R, METAP2, PDE10A, SCN9A, SIGMAR1, SLC6A2
3,4-dimethoxybenzenepropanal	COC1=C(C=C(C=C1)CCC=O)OC	ZR	CCR9, CYP1A1, DGAT1, GLS, KCNH2, MDM4, PDE10A, QPCT, SCN9A, TNKS
3,5-heptadienal, 2-ethylidene-6-methyl-	CC=C(C=CC=C(C)C)C=O	CUP	CCR9, DGAT1, PDE4A, PDE4B, SCN9A, SLC6A2, TNKS
3,6,7,4'-tetramethoxyflavone	COC1=CC=C(C=C1)C2=C(C(=O)C3=CC(=C(C=C3O2)OC)OC)OC	CUP	CCR9, CES1, CHRNA7, CYP11B2, DGAT1, ERN1, FDPS, GLS, KCNH2, PDE10A, PDE4A, PI4KB, SCN5A, SCN9A, TNKS
3,7,11-trimethyl-dodeca-2,4,6,10-tetraenal	CC(=CCCC(=CC=CC(=CC=O)C)C)C	ZR	CYP11B2, DGAT1, DPP9, DRD5, ERN1, OPRL1, PDE10A, PDE4A, PDE7A, SCN9A, SLC6A2, SLC6A4
3-cyclohexene-1-methanol, α,α-4-trimethyl- | p-menth-1-en-8-ol | α-terpineol	CC1=CCC(CC1)C(C)(C)O	ATR, CUP, MC, ZR	CA12, CA14, CA2, CA7, CA9, CES1, CHRNA7, CTSS, CYP11B2, DGAT1, FDPS, HSD11B1, HTR4, KCNH2, MTNR1A, MTNR1B, NAMPT, PDE10A, PDE4A, PRMT5, SCN5A, SCN9A, SIGMAR1, SLC5A2, SPR
3-ethylphenol	CCC1=CC(=CC=C1)O	GR	CCR9, CES1, CHRNA7, CYP11B1, CYP11B2, CYP1A1, DGAT1, EPHX1, GLS, KCNH2, PDE10A, PDE4A, SCN5A, SCN9A, SIGMAR1, TNKS
3-hexen-1-ol	CCC=CCCO	ZR	CYP11B2, PDE10A, QPCT, SCN9A
3-hydroxy-2-butanone	CC(C(=O)C)O	ZF	CES1, CYP11B1, DGAT1, METAP2, PDE10A, PDE4A, SCN9A, SIGMAR1
3'-hydroxy-4',5,6,7,8-pentamethoxyflavone | 3'-hydroxy-5,6,7,8,4'-pentamethoxyflavone	COC1=C(C=C(C=C1)C2=CC(=O)C3=C(O2)C(=C(C(=C3OC)OC)OC)OC)O	CUP	CCR9, CHRNA7, CYP11B1, CYP11B2, CYP1A1, DGAT1, GLS, KCNH2, LTB4R, MDM4, NAMPT, PDE10A, PDE4A, SCN9A, SIGMAR1, TNKS
3-hydroxy-4,5-dimethylfuran-2(5H)-one	CC1C(=C(C(=O)O1)O)C	GR	CCR9, CES1, DGAT1, PDE4A, SCN9A, SIGMAR1
3-hydroxy-5,6,7,4'-tetramethoxyflavone	COC1=CC=C(C=C1)C2=C(C(=O)C3=C(C(=C(C=C3O2)OC)OC)OC)O	CUP	ADORA1, AKR1C3, CCR9, CES1, CHRNA7, CYP11B2, CYP1A1, DGAT1, DRD5, FDPS, GLS, KCNH2, MDM4, PDE10A, PDE4A, PI4KB, SCN5A, SCN9A, SIGMAR1, TNKS
3-hydroxy-5,6,7,8,3',4'-hexamethoxyflavone | natsudaidain	COC1=C(C=C(C=C1)C2=C(C(=O)C3=C(O2)C(=C(C(=C3OC)OC)OC)OC)O)OC	CUP	CCR9, CES1, CHRNA7, CYP11B2, CYP1A1, DGAT1, ERN1, GLS, KCNH2, MDM4, PDE10A, PDE4A, PI4KB, SCN9A, SMO, TNKS
3-hydroxy-5,7,3',4'-tetramethoxyflavone	COC1=C(C=C(C=C1)C2=C(C(=O)C3=C(O2)C=C(C=C3OC)OC)O)OC	CUP	AKR1C3, CCR9, CES1, CHRNA7, CYP11B2, CYP1A1, DGAT1, GLS, KCNH2, MDM4, PDE10A, PDE4A, PI4KB, SCN5A, SCN9A, SIGMAR1, SLC6A2, TNKS
3-hydroxy-5,7,8-trimethoxyflavone	COC1=CC(=C(C2=C1C(=O)C(=C(O2)C3=CC=CC=C3)O)OC)OC	CUP	CCR9, CES1, CHRNA7, CYP11B2, CYP1A1, DGAT1, DRD5, ERN1, FABP4, GLS, MDM4, PDE10A, PDE4A, PI4KB, SCN9A, TNKS
3-hydroxy-glabrol | 3-hydroxyglabrol	CC(=CCC1=C(C=CC(=C1)[C@@H]2[C@H](C(=O)C3=C(O2)C(=C(C=C3)O)CC=C(C)C)O)O)C	GR	CA12, CA4, CA7, CA9, CCKAR, CES1, CETP, CHRNA7, CTSA, CTSS, CYP11B1, CYP11B2, DGAT1, GLS, HSD11B1, KCNH2, LTB4R, METAP2, PDE10A, PDE4A, SCN9A, SIGMAR1, SLC6A2, SLC6A4
3'-hydroxyquinalbarbitone	CC(CC(C)O)C1(C(=O)NC(=O)NC1=O)CC=C	CUP	CCR9, CES1, CHRNA7, CTSA, CYP11B1, DGAT1, GLS, HDAC3, HSD11B1, METAP2, MMP12, MMP2, PDE10A, PDE4A, PRMT5, SCN9A, SIGMAR1, SLC6A2, SLC6A4
3-mercaptohexan-1-ol	CCCC(CCO)S	ZF	AKR1C3, CTSS, CYP11B1, CYP11B2, DGAT1, HSD11B1, METAP2, MMP12, NAMPT, PDE10A, PDE4A, SCN9A, SIGMAR1, SLC6A2
3-methyl-1-butanol | 3-methyl-butanol	CC(C)CCO	ZF, ZR	CA12, CYP11B2, DGAT1, DHODH, HSD11B1, MMP12, OPRL1, PDE10A, PDE4A, PSMB2, SCN9A, SIGMAR1, SLC5A1
3-methyl-1-hexanol	CCCC(C)CCO	CUP	CA12, CTSK, CYP11B2, DGAT1, HSD11B1, METAP2, MMP12, MTNR1B, NAMPT, PDE10A, PDE4A, SCN9A, SIGMAR1
3-methyl-2,4-nonanedione	CCCCCC(=O)C(C)C(=O)C	GR	CA5B, CA7, CES1, CHRNA7, CTSK, CYP11B1, CYP11B2, DGAT1, FDPS, HDAC11, METAP2, NAMPT, PDE10A, PDE4A, REN, SCN9A, SIGMAR1, SLC5A2
3-methylbutanal	CC(C)CC=O	GR	ACACB, CYP11B2, DGAT1, HSD11B1, METAP2, PDE10A, PDE4A, SCN9A
3-methyl-butanoic acid | 3-methylbutanoic acid	CC(C)CC(=O)O	GR, ZF	CTSK, DGAT1, PDE10A, PDE4A, SCN9A, SLC6A2
3-methylkaempferol | kaempferol 3-O-methyl ether | kaempferol-3-O-methyl ether	COC1=C(OC2=CC(=CC(=C2C1=O)O)O)C3=CC=C(C=C3)O	GR	AKR1C3, CCR9, CES1, CHRNA7, CYP11B2, CYP1A1, DGAT1, FDPS, GLS, KCNH2, MDM4, PDE10A, PDE4A, PI4KB, SCN5A, SCN9A, SIGMAR1
3-O-methylglycyrol	CC(=CCC1=C(C=C2C(=C1OC)C3=C(C4=C(O3)C=C(C=C4)O)C(=O)O2)OC)C	GR	AKR1C3, CCR9, CHRNA7, CYP11B2, CYP1A1, DGAT1, DPP9, DRD5, ERN1, FABP4, GLS, KCNH2, LTB4R, MDM4, METAP2, OPRL1, PDE10A, PDE4A, SCN9A, SIGMAR1
3-pentanol	CCC(CC)O	CUP	CES1, CYP11B1, DGAT1, METAP2, PDE10A, PDE4A, SCN9A, SIGMAR1, SLC6A2, SLC6A4
3-pinanone	CC1C2CC(C2(C)C)CC1=O	MC	CA12, CA9, CHRNA7, DGAT1, SCN9A
3'-prenylnaringenin	CC(=CCC1=C(C=CC(=C1)C2=CC(=O)C3=C(C=C(C=C3O2)O)O)O)C	GR	ADRB2, AKR1C3, ALOX5AP, CA7, CAPN1, CCR9, CHRNA7, CYP11B1, CYP11B2, CYP1A1, CYP2A6, DGAT1, DRD4, ERN1, GLS, HDAC1, HPSE, HSD11B1, HTR4, LTB4R, MDM4, METAP2, NAMPT, NOTUM, OPRL1, PDE10A, PDE4A, PSMB2, SCN9A, SIGMAR1, SLC6A2, SLC6A4, SLC6A9, SNCA
4-(4-hydroxyphenyl)-2-butanone	CC(=O)CCC1=CC=C(C=C1)O	ZR	CCR9, CES1, CHRNA7, DGAT1, KCNH2, MME, PDE10A, PDE4A, SCN5A, SCN9A, SIGMAR1
4',5,6,7-tetramethoxyflavone | 5,6,7,4'-tetramethoxyflavone | tetramethyl-O-scutellarin	COC1=CC=C(C=C1)C2=CC(=O)C3=C(C(=C(C=C3O2)OC)OC)OC	CUP	AKR1C3, CCR9, CES1, CHRNA7, CYP11B1, CYP11B2, CYP1A1, DGAT1, ERN1, GLS, KCNH2, MDM4, NAMPT, PDE10A, SCN5A, SCN9A, SIGMAR1, SLC6A2, SLC6A9, TNKS
4',5,7,8-tetramethoxyflavone | 5,7,8,4'-tetramethoxyflavone	COC1=CC=C(C=C1)C2=CC(=O)C3=C(O2)C(=C(C=C3OC)OC)OC	CUP	CA12, CCR9, CES1, CHRNA7, CYP11B1, CYP11B2, CYP1A1, DGAT1, ERN1, FDPS, GLS, HDAC3, KCNH2, LTB4R, METAP2, NAMPT, PDE10A, PDE4A, PTGER3, SCN9A, SIGMAR1, SLC22A12, SLC6A4, SNCA, TNKS
4',5,7-trihydroxy-6,8-dimethoxyflavone	COC1=C(C(=C2C(=C1O)C(=O)C=C(O2)C3=CC=C(C=C3)O)OC)O	CUP	CCR9, CES1, CHRNA7, CYP11B2, CYP1A1, DGAT1, ERN1, GLS, KCNH2, PDE10A, PDE4A, PI4KB, SCN9A, SIGMAR1, SLC6A4, SMO, TNKS
4',5,7-trimethoxyflavone | 5,7,4'-trimethoxyflavone	COC1=CC=C(C=C1)C2=CC(=O)C3=C(O2)C=C(C=C3OC)OC	CUP	AKR1C3, BCL2L1, CCR9, CES1, CHRNA7, CYP11B1, CYP11B2, CYP1A1, DGAT1, ERN1, GLS, KCNH2, LTB4R, NAMPT, PDE10A, SCN5A, SCN9A, SIGMAR1, SLC6A2, SLC6A4
4',5-dihydroxy-7,8-dimethoxyflavone	COC1=C(C2=C(C(=C1)O)C(=O)C=C(O2)C3=CC=C(C=C3)O)OC	CUP	AKR1C3, CCR9, CHRNA7, CYP11B2, CYP1A1, DGAT1, DRD5, ERN1, GLS, KCNH2, LTB4R, MDM4, NAMPT, PDE10A, PDE4A, PI4KB, SCN9A, SIGMAR1
4,6,12-tetradecatriene-8,10-diyne-1,3,14-triol	C(CO)C(C=CC=CC#CC#CC=CCO)O	ATR	BACE2, CHRNA7, CYP11B2, F10, GCGR, GNRHR, HDAC3, HSD11B1, NOTUM, PDE10A, PDE2A, PDE4A, QPCT, REN, SCN9A, SLC6A4, TNKS
4,7,10-hexadecatrienoic acid, methyl ester	CCCCC/C=C/C/C=C/C/C=C/CCC(=O)OC	CUP	CA12, CA9, CES1, CHRNA7, CYP11B1, CYP11B2, EPHX1, FDPS, MTNR1B, PDE10A, PDE4A, SCN9A
4',7-dihydroxyflavone | 7,4'-dihydroxyflavone	C1=CC(=CC=C1C2=CC(=O)C3=C(O2)C=C(C=C3)O)O	GR	AKR1C3, CCR9, CES1, CHRNA7, CYP11B1, CYP11B2, DGAT1, ERN1, GLS, KCNH2, METAP2, MME, PDE10A, PDE4A, SCN5A, SCN9A, SIGMAR1, SLC6A2, TNKS
4-acetylbenzoic acid	CC(=O)C1=CC=C(C=C1)C(=O)O	CUP	CES1, CHRNA7, CYP11B2, FDPS, KCNH2, PDE10A, SCN5A, SCN9A
4-allyl-2-methoxyphenol | eugenol	COC1=C(C=CC(=C1)CC=C)O	GR, ZF, ZR	CCR9, DGAT1, GLS, KCNH2, MDM4, PDE10A, SCN9A
4-aminobenzoic acid	C1=CC(=CC=C1C(=O)O)N	ZR	CES1, CHRNA7, CYP11B2, FDPS, KCNH2, PDE10A, SCN5A, SCN9A, SIGMAR1
4-biphenylcarboxaldehyde	C1=CC=C(C=C1)C2=CC=C(C=C2)C=O	ATR	CCKAR, CCR9, CES1, CHRNA7, CYP11B1, CYP11B2, F10, FDPS, GLS, KCNH2, PDE10A, PI4KB, QPCT, SCN5A, SCN9A, SIGMAR1, SMO, SPR, TNKS
4'-demethylpodophyllotoxin	COC1=CC(=CC(=C1O)OC)[C@H]2[C@@H]3[C@H](COC3=O)[C@H](C4=CC5=C(C=C24)OCO5)O	ZF	ADAMTS5, ADRA1A, ADRB3, ALOX5, ALOX5AP, BIRC2, CA12, CA14, CA4, CA5A, CA5B, CA7, CA9, CES1, CETP, CHRNA7, CMA1, CNR2, CTSA, CTSK, CTSS, CYP11B2, DGAT1, DHODH, DPP4, EGLN2, EPHX2, ERN1, F2, FDPS, GLS, HDAC4, HDAC5, HDAC9, HRH3, HSD11B1, HSD17B1, HSD17B2, IMPDH2, KDM1A, LTB4R, METAP2, MTNR1B, NAMPT, NPY5R, OPRL1, PDE10A, PDE2A, PDE3A, PDE4A, PDE4B, PDE7A, PI4KB, PRMT5, PRSS1, PSMB5, REN, SCN9A, SIG…
4-ethyl-2-methoxy-phenol	CCC1=CC(=C(C=C1)O)OC	ATR	CCR9, CES1, CHRNA7, CYP11B2, DGAT1, GLS, KCNH2, MDM4, PDE10A, SCN9A
4-gingerol	CCC[C@@H](CC(=O)CCC1=CC(=C(C=C1)O)OC)O	ZR	AKR1C3, CCR9, CYP11B1, DGAT1, GLS, MDM4, PDE10A, PDE4A, SCN9A, SIGMAR1, SLC6A2
4H-1-benzopyran-4-one, 2-(3,4-dimethoxyphenyl)-5,6,7-trimethoxy- | 5,6,7,3',4'-pentamethoxyflavone | sinensetin	COC1=C(C=C(C=C1)C2=CC(=O)C3=C(C(=C(C=C3O2)OC)OC)OC)OC	CUP	CCR9, CYP11B1, CYP11B2, CYP1A1, DGAT1, ERN1, GLS, KCNH2, MDM4, PDE10A, PDE4A, SCN9A, SIGMAR1, SLC6A2, SLC6A9, TNKS
4H-pyran-4-one, 2,3-dihydro-3,5-dihydroxy-6-methyl	CC1=C(C(=O)C(CO1)O)O	CUP	CHRNA7, DGAT1, DRD5, PDE4A, PRMT5, SCN9A
4-hydroxy-2,5-dimethylfuran-3(2H)-one	CC1C(=O)C(=C(O1)C)O	GR	CA7, CCR9, CES1, CHRNA7, DGAT1, DRD5, F2, PDE4A, PRMT5, SCN9A
4'-hydroxy-3,5,6,7,3'-pentamethoxyflavone	COC1=C(C=CC(=C1)C2=C(C(=O)C3=C(C(=C(C=C3O2)OC)OC)OC)OC)O	CUP	AKR1C3, CCR9, CES1, CHRNA7, CYP11B2, DGAT1, DRD5, GLS, HTR4, MDM4, PDE10A, PDE4A, PI4KB, SCN5A, SCN9A, SIGMAR1
4-hydroxy-3-methoxybenzaldehyde	COC1=C(C=CC(=C1)C=O)O	GR	CCR9, CES1, CHRNA7, CYP11B1, DGAT1, FDPS, GLS, KCNH2, MDM4, PDE10A, SCN9A, TNKS
4-hydroxy-4-methyl-4h-naphthalen-1-one	CC1(C=CC(=O)C2=CC=CC=C21)O	ZF	CCR9, CES1, CHRNA7, FDPS, HSD11B1, PDE10A, SCN9A, SMO, SPR
4'-hydroxy-5,6,7,8,3'-pentamethoxyflavone	COC1=C(C=CC(=C1)C2=CC(=O)C3=C(O2)C(=C(C(=C3OC)OC)OC)OC)O	CUP	CCR9, CHRNA7, CYP11B1, CYP11B2, CYP1A1, DGAT1, ERN1, GLS, KCNH2, LTB4R, MDM4, PDE10A, PDE4A, SCN9A, SIGMAR1, SLC6A2, SMO, TNKS
4'-hydroxy-5,6,7,8-tetramethoxyflavone	COC1=C(C(=C(C2=C1C(=O)C=C(O2)C3=CC=C(C=C3)O)OC)OC)OC	CUP	CCR9, CES1, CHRNA7, CYP11B1, CYP11B2, CYP1A1, DGAT1, GLS, KCNH2, MDM4, PDE10A, PDE4A, SCN9A, SIGMAR1, SMO, TNKS
4'-hydroxy-5,6,7-trimethoxyflavone	COC1=C(C(=C2C(=C1)OC(=CC2=O)C3=CC=C(C=C3)O)OC)OC	CUP	AKR1C3, CCR9, CES1, CHRNA7, CYP11B1, CYP1A1, DGAT1, GLS, KCNH2, MDM4, PDE10A, PDE4A, PI4KB, SCN5A, SCN9A, SIGMAR1, SLC6A2
4-hydroxybenzoic acid | p-hydroxybenzoic acid	C1=CC(=CC=C1C(=O)O)O	CUP, GR, ZF, ZR	CCR9, CES1, CHRNA7, CYP11B2, GLS, KCNH2, MME, PDE10A, SCN5A, SCN9A, SIGMAR1
4-methyl-2-hexanol	CCC(C)CC(C)O	ZF	CYP11B1, CYP11B2, DGAT1, KCNH2, METAP2, MMP12, NAMPT, PDE10A, PDE4A, SCN9A, SIGMAR1, SLC6A2
4-O-methylhonokiol | 4-methoxy honokiol	COC1=C(C=C(C=C1)C2=C(C=CC(=C2)CC=C)O)CC=C	MC	CCR9, CYP11B1, CYP11B2, DGAT1, GLS, KCNH2, LTB4R, MDM4, MME, PDE10A, SCN9A, SIGMAR1, SLC6A2, SLC6A9, SMO
4-shogaol	CCC/C=C/C(=O)CCC1=CC(=C(C=C1)O)OC	ZR	AKR1C3, CCR9, CYP11B1, DGAT1, GLS, MDM4, PDE10A, SCN9A, SIGMAR1
5-(1,1-dimethylallyl)-3,4,4'-trihydroxy-2-methoxychalcone	CC(C)(C=C)C1=C(C(=C(C(=C1)/C=C/C(=O)C2=CC=C(C=C2)O)OC)O)O	GR	CCR9, CES1, CHRNA7, CYP11B2, DGAT1, EPHX1, GLS, PDE10A, PDE4A, SCN9A, TNKS
5,3'-dihydroxy-7,4'-dimethoxyflavone	COC1=C(C=C(C=C1)C2=CC(=O)C3=C(C=C(C=C3O2)OC)O)O	CUP	AKR1C3, CCR9, CHRNA7, CYP11B1, CYP11B2, CYP1A1, DGAT1, DRD4, GLS, LTB4R, MDM4, NAMPT, PDE10A, PDE4A, PSMB2, SCN9A, SIGMAR1, SLC6A2, SLC6A9
5,4'-dihydroxy-3,6,7,8,3'-pentamethoxyflavone	COC1=C(C=CC(=C1)C2=C(C(=O)C3=C(C(=C(C(=C3O2)OC)OC)OC)O)OC)O	CUP	CCR9, CES1, CHRNA7, CYP11B2, DGAT1, ERN1, GLS, MDM4, PDE10A, PDE4A, PI4KB, SCN9A, SIGMAR1, TNKS
5,4'-dihydroxy-6,7,8-trimethoxyflavone	COC1=C(C(=C2C(=C1O)C(=O)C=C(O2)C3=CC=C(C=C3)O)OC)OC	CUP	CCR9, CES1, CHRNA7, CYP11B2, CYP1A1, DGAT1, ERN1, GLS, KCNH2, MDM4, PDE10A, PDE4A, PI4KB, SCN9A, SIGMAR1, SLC6A2, TNKS
5,6,7,3',4',5'-hexamethoxyflavone | 5,6,7-trimethoxy-2-(3,4,5-trimethoxyphenyl)-4H-chromen-4-one	COC1=CC(=CC(=C1OC)OC)C2=CC(=O)C3=C(C(=C(C=C3O2)OC)OC)OC	CUP	AKR1C3, CCR9, CHRNA7, CYP11B1, CYP11B2, CYP1A1, DGAT1, DRD5, ERN1, GLS, KCNH2, MDM4, NAMPT, NPY5R, PDE10A, PDE4A, SCN5A, SCN9A, SIGMAR1, SLC6A2, SLC6A9
5,6,7,3',4'-pentamethoxyflavanone	COC1=C(C=C(C=C1)C2CC(=O)C3=C(C(=C(C=C3O2)OC)OC)OC)OC	CUP	ALOX5AP, CHRNA7, CTSK, CYP11B2, DGAT1, ERN1, GLS, HSD11B1, METAP2, NPY5R, PDE10A, PDE4A, PDE7A, SCN9A, SIGMAR1, SLC6A2, SLC6A4
5,6,7,8,3',4'-hexamethoxyflavone | hexamethoxyflavone | nobiletin	COC1=C(C=C(C=C1)C2=CC(=O)C3=C(O2)C(=C(C(=C3OC)OC)OC)OC)OC	CUP	CCR9, CHRNA7, CYP11B1, CYP11B2, CYP1A1, DGAT1, ERN1, GLS, KCNH2, MDM4, METAP2, NOS1, PDE10A, PDE4A, QPCT, SCN9A, SIGMAR1, SMO, TNKS
5,6,7,8,4'-pentamethoxyflavone | pentamethoxyflavone | tangeretin	COC1=CC=C(C=C1)C2=CC(=O)C3=C(O2)C(=C(C(=C3OC)OC)OC)OC	CUP	CA12, CA9, CCR9, CES1, CHRNA7, CYP11B1, CYP11B2, CYP1A1, DGAT1, ERN1, FDPS, GLS, HDAC3, KCNH2, MAOB, PDE10A, PDE4A, SCN9A, SIGMAR1, SLC22A12, SLC6A4, SMO, TNKS
5,7,3',4'-tetramethoxyflavone	COC1=C(C=C(C=C1)C2=CC(=O)C3=C(O2)C=C(C=C3OC)OC)OC	CUP	CCR9, CHRNA7, CYP11B1, CYP11B2, CYP1A1, DGAT1, ERN1, GLS, KCNH2, LTB4R, MDM4, METAP2, PDE10A, RARG, SCN5A, SCN9A, SIGMAR1, SLC6A2, SLC6A9
5,7,8,3',4'-pentamethoxyflavanone	COC1=C(C=C(C=C1)C2CC(=O)C3=C(O2)C(=C(C=C3OC)OC)OC)OC	CUP	ADRA1A, ALOX5AP, CA12, CA4, CA5B, CA7, CETP, CHRNA7, CTSK, CYP11B2, DGAT1, EGLN2, ERN1, GLS, HDAC4, IDO1, IMPDH2, KEAP1, METAP2, NAMPT, NOTUM, NPY5R, OPRL1, PDE10A, PDE4A, PDE4B, PDE7A, PRMT5, SCN9A, SIGMAR1, SLC6A2, SLC6A4, SSTR4
5,7-dihydroxyflavanone	C1C(OC2=CC(=CC(=C2C1=O)O)O)C3=CC=CC=C3	GR	ADAMTS5, CA12, CA4, CA5A, CA7, CA9, CES1, CHRM1, CHRNA7, CTSK, CTSS, DGAT1, FAAH, FDPS, GBA, HDAC11, HDAC4, HDAC5, HSD11B1, HSD17B1, MTNR1B, PDE10A, PDE3A, PDE4A, PI4KB, SCN5A, SCN9A, SPR
5,7-dimethoxyflavanone	COC1=CC2=C(C(=O)CC(O2)C3=CC=CC=C3)C(=C1)OC	CUP	ADAMTS5, ADRA1A, ALOX5AP, CA12, CA4, CA5B, CA7, CES1, CETP, CHRNA7, CTSK, CYP11B2, DGAT1, HDAC4, HSD11B1, IMPDH2, METAP2, MTNR1B, PDE10A, PDE4A, PDE4B, SCN9A, SIGMAR1, SLC6A2, SPR, SSTR4
5,9-undecadien-2-one, 6,10-dimethyl-	CC(=CCCC(=CCCC(=O)C)C)C	ZF	CYP11B2, DGAT1, DRD5, OPRL1, PDE10A, PDE4A, SCN9A
5-butyldihydro-2(3H)-furanone | γ-octalactone	CCCCC1CCC(=O)O1	ZF	ADRB3, CA9, CCR9, CES1, CHRNA7, CTSS, CYP11B1, CYP11B2, DGAT1, HSD11B1, KCNH2, METAP2, MTNR1A, MTNR1B, NAMPT, OXTR, PDE10A, PDE4A, SCN5A, SCN9A, SIGMAR1, SLC5A2, SPR, TNKS
5-hepten-1-ol, 2-ethenyl-6-methyl-	CC(=CCCC(CO)C=C)C	CUP	CHRNA7, CTSS, CYP11B2, DGAT1, F10, HSD11B1, MDM4, OPRL1, PDE4A, PDE4B, SCN9A, SLC6A2, TNKS
5-hydroxy-2-(4-hydroxy-3-methoxyphenyl)-6,7,8-trimethoxy-4H-chromen-4-one	COC1=C(C=CC(=C1)C2=CC(=O)C3=C(C(=C(C(=C3O2)OC)OC)OC)O)O	CUP	AKR1C3, CCR9, CHRNA7, CYP11B2, CYP1A1, DGAT1, ERN1, GLS, LTB4R, MDM4, PDE10A, PDE4A, PI4KB, SCN9A, SIGMAR1, SLC6A2, TNKS
5-hydroxy-3,3',4',7,8-pentamethoxyflavone	COC1=C(C=C(C=C1)C2=C(C(=O)C3=C(O2)C(=C(C=C3O)OC)OC)OC)OC	CUP	CCR9, CES1, CHRNA7, CYP11B2, CYP1A1, DGAT1, ERN1, FABP4, GLS, MDM4, PDE10A, PDE4A, PI4KB, SCN9A, TNKS
5-hydroxy-3',4',7,8-tetramethoxyflavone | 5-hydroxy-7,8,3',4'-tetramethoxyflavone	COC1=C(C=C(C=C1)C2=CC(=O)C3=C(O2)C(=C(C=C3O)OC)OC)OC	CUP	AKR1C3, CCR9, CHRNA7, CYP11B2, CYP1A1, DGAT1, DRD5, ERN1, GLS, KCNH2, LTB4R, MDM4, NAMPT, OPRL1, PDE10A, PDE4A, SCN9A, SIGMAR1, TNKS
5-hydroxy-3,6,7,8-tetramethoxyflavone	COC1=C(C(=C2C(=C1O)C(=O)C(=C(O2)C3=CC=CC=C3)OC)OC)OC	CUP	CCR9, CES1, CHRNA7, CYP11B2, DGAT1, ERN1, FABP4, GLS, HTR4, MDM4, PDE10A, PDE4A, PI4KB, SCN9A, TNKS
5-hydroxy-6,7,8,3',4'-pentamethoxyflavanone	COC1=C(C=C(C=C1)C2CC(=O)C3=C(C(=C(C(=C3O2)OC)OC)OC)O)OC	CUP	ALOX5AP, DGAT1, ERN1, GLS, HDAC4, HRH3, KEAP1, MDM4, METAP2, NOTUM, NPY5R, OPRL1, PARP2, PDE10A, PDE4A, PDE4B, PDE7A, PRMT5, SCN9A, SIGMAR1, SLC6A2, SLC6A4, SSTR4
5-hydroxy-6,7,8,4'-tetramethoxyflavone | gardenin B	COC1=CC=C(C=C1)C2=CC(=O)C3=C(C(=C(C(=C3O2)OC)OC)OC)O	CUP	CCR9, CES1, CHRNA7, CYP11B1, CYP11B2, CYP1A1, DGAT1, ERN1, GLS, KCNH2, MDM4, PDE10A, PDE4A, PI4KB, SCN9A, SIGMAR1, SLC6A2, SLC6A4, TNKS
5-hydroxy-7,3',4'-trimethoxyflavone	COC1=C(C=C(C=C1)C2=CC(=O)C3=C(C=C(C=C3O2)OC)O)OC	CUP	AKR1C3, CCR9, CYP11B1, CYP11B2, CYP1A1, DGAT1, GLS, LTB4R, MDM4, NAMPT, OPRL1, PDE10A, PDE4A, PSMB2, SCN9A, SIGMAR1, SLC6A2, SLC6A9
5-hydroxy-7,4'-dimethoxyflavone	COC1=CC=C(C=C1)C2=CC(=O)C3=C(C=C(C=C3O2)OC)O	CUP	AKR1C3, CCR9, CES1, CHRNA7, CYP11B1, CYP11B2, CYP1A1, DGAT1, DRD4, GLS, LTB4R, MDM4, NAMPT, PDE10A, PDE4A, SCN9A, SIGMAR1, SLC6A2
5-hydroxy-7,8,2'-trimethoxyflavone	COC1=CC=CC=C1C2=CC(=O)C3=C(O2)C(=C(C=C3O)OC)OC	CUP	CA12, CHRNA7, CYP11B2, CYP1A1, DGAT1, DRD5, ERN1, GLS, LTB4R, MDM4, METAP2, NAMPT, PARP2, PDE10A, PDE4A, SCN9A
5-isopropenyl-2-methylcyclopent-1-enecarboxaldehyde	CC1=C(C(CC1)C(=C)C)C=O	CUP	PDE4A, SCN9A
5-isopropenyl-3,6-dimethyl-6-vinyl-4,5,6,7-tetrahydro-1-benzofuran	CC1=COC2=C1CC(C(C2)(C)C=C)C(=C)C	ATR	ALOX5AP, CA7, CA9, CES1, CHRNA7, CTSS, DGAT1, EPHX2, ERN1, F2, HDAC5, HDAC6, HSD11B1, OPRL1, PDE10A, PDE2A, PDE4A, PRMT5, PSMB5, SCN9A, SIGMAR1, SPR
5-isopropyl-2-methylphenol | 6"-O-acetylisoliquiritin | 6"-O-acetylisoliquiritin apioside | 6"-O-acetylliquiritin | 6"-O-acetylliquiritin apioside | carvacrol	CC1=C(C=C(C=C1)C(C)C)O	CUP, GR	CCR9, CHRNA7, CTSS, CYP11B2, DGAT1, GLS, KCNH2, SCN5A, SCN9A
5-methoxy-3-methyl-1H-naphtho[2,1-b]pyran-1-one	CC1=CC(=O)C2=C(O1)C(=CC3=CC=CC=C32)OC	ATR	CCR9, CES1, CHRNA7, CYP11B2, CYP1A1, DGAT1, DRD5, FDPS, GLS, KCNH2, PDE10A, PDE4A, SCN9A, TNKS
5-methyl-2-furan-carboxaldehyde | 5-methyl-2-furancarboxaldehyde	CC1=CC=C(O1)C=O	ATR, ZF	CA12, CCR9, CES1, CHRNA7, CYP11B2, ERN1, FDPS, KCNH2, PDE10A, PDE4A, SCN9A, SIGMAR1, TNKS
5-methyl-2-hexanone	CC(C)CCC(=O)C	ZR	CA12, CTSK, CYP11B2, DGAT1, METAP2, NAMPT, OPRL1, PDE10A, PDE4A, SCN9A, SIGMAR1
5-O-desmethyl nobiletin | 5-demethylnobiletin | 5-hydroxy-3',4',6,7,8-pentamethoxyflavone | 5-hydroxy-6,7,8,3',4'-pentamethoxyflavone | demethylnobiletin	COC1=C(C=C(C=C1)C2=CC(=O)C3=C(C(=C(C(=C3O2)OC)OC)OC)O)OC	CUP	CCR9, CYP11B2, CYP1A1, DGAT1, ERN1, GLS, KCNH2, LTB4R, MDM4, PDE10A, PDE4A, PTGER3, SCN9A, SIGMAR1, SLC6A2, TNKS
5'-prenylbutein	CC(=CCC1=C(C(=CC(=C1)/C=C/C(=O)C2=C(C=C(C=C2)O)O)O)O)C	GR	AKR1C3, CA12, CA4, CES1, CHRNA7, CYP11B2, DGAT1, GLS, LTB4R, MDM4, NAMPT, PDE10A, PDE4A, SCN9A, SIGMAR1, SLC6A2, SLC6A4
5'-prenyllicodione	CC(=CCC1=CC(=C(C=C1O)O)C(=O)CC(=O)C2=CC=C(C=C2)O)C	GR	CA12, CA14, CA2, CA7, CA9, CES1, CHRNA7, CYP11B2, DGAT1, FDPS, GLS, HSD11B1, HSD17B1, HTR4, KCNH2, MTNR1B, NAMPT, PDE10A, PDE4A, SCN5A, SCN9A, SIGMAR1, SPR
6-dehydrogingerdione | dehydro-6-gingerdione	CCCCCC(=O)/C=C(/C=C/C1=CC(=C(C=C1)O)OC)\O	ZR	CCR9, CYP11B1, DGAT1, GLS, LTB4R, PDE10A, PTGER3, SCN9A, SLC6A2, SNCA
6-gingerdione | gingerdione	CCCCCC(=O)CC(=O)CCC1=CC(=C(C=C1)O)OC	ZR	AKR1C3, CCR9, CES1, CHRNA7, CYP11B1, CYP11B2, DGAT1, FDPS, NAMPT, PDE10A, PDE4A, SCN9A, SIGMAR1
6-gingerol	CCCCCC(CC(=O)CCC1=CC(=C(C=C1)O)OC)O	ZR	AKR1C3, CCR9, CYP11B1, DGAT1, GLS, PDE10A, SCN9A, SIGMAR1, SLC6A2
6-hepten-1-ol	C=CCCCCCO	CUP	CES1, CHRNA7, HDAC3, PDE10A, PDE4A, QPCT, SCN9A
6-methyl-5-hepten-2-one	CC(=CCCC(=O)C)C	ZF, ZR	DGAT1, PDE10A, PDE4A, SCN9A
6-prenylquercetin 3-methyl ether	CC(=CCC1=C(C=C2C(=C1O)C(=O)C(=C(O2)C3=CC(=C(C=C3)O)O)OC)OC)C	ZF	ADRB2, AKR1C3, CCR9, CYP11B1, CYP11B2, CYP1A1, DGAT1, DPP9, ERN1, GLS, KEAP1, LTB4R, MDM4, METAP2, NAMPT, NOTUM, OPRL1, PARP2, PDE10A, PDE4A, PSMB2, PTGER3, SCN9A, SIGMAR1, SLC6A2, TNKS
7,2'-dihydroxyflavone	C1=CC=C(C(=C1)C2=CC(=O)C3=C(O2)C=C(C=C3)O)O	GR	CCR9, CHRNA7, CYP11B2, DGAT1, DRD5, GLS, KCNH2, MDM4, SCN9A, SLC6A2
7,8-dihydroxyflavone	C1=CC=C(C=C1)C2=CC(=O)C3=C(O2)C(=C(C=C3)O)O	GR	AKR1C3, CCR9, CES1, CHRNA7, CYP11B1, CYP11B2, CYP1A1, DGAT1, GLS, HTR4, KCNH2, MDM4, NAMPT, PDE10A, PDE4A, PI4KB, SCN5A, SCN9A, SIGMAR1
7-epi-cis-sesquisabinene hydrate	C[C@@H](CCC=C(C)C)[C@]12CC[C@@]([C@H]1C2)(C)O	CUP	ACACA, ACACB, ADAMTS4, ADAMTS5, ADRA2A, AKR1C3, ALOX5AP, ANPEP, BIRC2, CA12, CA5B, CA7, CAPN1, CETP, CTSA, CTSB, CTSK, CTSS, CYP11B2, DGAT1, DHODH, DPP4, GCK, HDAC2, HDAC7, HRH3, HSD11B1, HSD17B2, HTR7, KIF11, LTA4H, MAP3K12, MGLL, MMP12, NAMPT, NPY5R, NR3C1, OPRL1, PDE10A, PDE2A, PDE4A, PDE4B, PDE7A, PIK3CD, PLA2G4A, PRSS1, PSMB5, PYGL, REN, SCN9A, SIGMAR1, SLC5A1, SLC5A2, SLC6A2, SLC6A3, SLC6A4…
7-hydroxy-3,3',4',5,6-pentamethoxyflavone	COC1=C(C=C(C=C1)C2=C(C(=O)C3=C(O2)C=C(C(=C3OC)OC)O)OC)OC	CUP	AKR1C3, CCR9, CES1, CHRNA7, CYP11B2, CYP1A1, DGAT1, HTR4, MDM4, PDE10A, PDE4A, PI4KB, SCN9A, TNKS
7-hydroxy-5,3',4'-trimethoxyflavone	COC1=C(C=C(C=C1)C2=CC(=O)C3=C(O2)C=C(C=C3OC)O)OC	CUP	AKR1C3, CCR9, CYP11B1, CYP1A1, DGAT1, ERN1, GLS, LTB4R, MDM4, METAP2, PDE10A, PDE4A, SCN9A, SIGMAR1, SLC6A2
7-hydroxy-5,6,8,3',4'-pentamethoxyflavone	COC1=C(C=C(C=C1)C2=CC(=O)C3=C(O2)C(=C(C(=C3OC)OC)O)OC)OC	CUP	CCR9, CYP11B2, CYP1A1, DGAT1, ERN1, GLS, KCNH2, MDM4, PDE10A, PDE4A, PTGER3, SCN9A, SIGMAR1, SLC6A2, TNKS
7-hydroxy-5,6,8,4'-tetramethoxyflavone	COC1=CC=C(C=C1)C2=CC(=O)C3=C(O2)C(=C(C(=C3OC)OC)O)OC	CUP	CCR9, CES1, CHRNA7, CYP11B1, CYP11B2, CYP1A1, DGAT1, FDPS, GLS, KCNH2, MDM4, PDE10A, PDE4A, SCN9A, SIGMAR1, SLC6A2, SMO, TNKS
7-hydroxy-6,9a-dimethyl-3-methylene-decahydro-azuleno[4,5-b]furan-2,9-dione	CC1CCC2C(C3(C1C(CC3=O)O)C)OC(=O)C2=C	CUP	ADAMTS5, ALOX5AP, CA12, CA4, CA7, CA9, CAPN1, CES1, CHRNA7, CTSK, CTSS, CYP11B2, DGAT1, DPP9, FAAH, FDPS, FPR2, GLS, HDAC11, HSD11B1, METAP2, MMP12, MMP13, MTNR1A, MTNR1B, NAMPT, PDE4A, PSMB5, SCN9A, SIGMAR1, SLC6A4
7-O-methylluteone	CC(=CCC1=C(C=C2C(=C1O)C(=O)C(=CO2)C3=C(C=C(C=C3)O)O)OC)C	GR	AKR1C3, CHRNA7, CTSK, CYP11B2, DGAT1, DPP9, GLS, HSD17B1, MDM4, METAP2, MTNR1B, NOTUM, OPRL1, PARP2, PDE10A, PDE4A, SCN9A, SIGMAR1, SLC6A2
8-hydroxy-5,6,7,3',4',5'-hexamethoxyflavone	COC1=CC(=CC(=C1OC)OC)C2=CC(=O)C3=C(O2)C(=C(C(=C3OC)OC)OC)O	CUP	AKR1C3, CCR9, CHRNA7, CYP11B1, CYP11B2, CYP1A1, DGAT1, GLS, LTB4R, MDM4, METAP2, NAMPT, OPRL1, PDE10A, PDE4A, SCN9A, SIGMAR1, SLC6A2
9,12,15-octadecatrienoic acid, methyl ester, [Z,Z,Z]- | methyl linolenate	CC/C=C\C/C=C\C/C=C\CCCCCCCC(=O)OC	ATR, CUP	CA12, CA7, CA9, CES1, CHRNA7, CYP11B1, CYP11B2, DGAT1, EPHX2, FDPS, HDAC11, HDAC3, METAP2, MTNR1B, NAMPT, PDE10A, PDE4A, QPCT, REN, SCN9A, SIGMAR1
9,12-octadecadienoic acid (Z,Z)-, methyl ester | linoleic acid, methyl ester	CCCCC/C=C\C/C=C\CCCCCCCC(=O)OC	CUP, ZR	CES1, CHRNA7, CYP11B1, CYP11B2, DGAT1, EPHX1, FDPS, HDAC11, HDAC3, PDE10A, PDE4A, SCN9A
9-hexadecenoic acid	CCCCCC/C=C/CCCCCCCC(=O)O	CUP	CHRNA7, CTSK, CYP11B1, CYP11B2, DGAT1, DRD3, FAAH, HSD11B1, METAP2, MMP12, OXTR, PDE10A, PDE4A, SCN9A, TBXAS1
abyssinone II	CC(=CCC1=C(C=CC(=C1)C2CC(=O)C3=C(O2)C=C(C=C3)O)O)C	GR	ALOX5AP, CA12, CA7, CAPN1, CETP, CHRNA7, CTSA, CTSS, CYP11B2, DGAT1, HDAC4, HRH3, HSD11B1, HSD17B2, METAP2, OPRL1, PDE2A, PDE4A, PDE4B, REN, SCN9A, SIGMAR1, SLC6A2, SLC6A4, TACR1, WDR5
acetic acid	CC(=O)O	ZF	PDE10A, PDE4A, SCN9A
acetic acid, octyl ester	CCCCCCCCOC(=O)C	CUP	CA9, CES1, CHRNA7, CTSS, CYP11B1, DGAT1, FDPS, GPR88, HDAC11, PDE10A, PDE4A, SCN9A, SIGMAR1
acetone	CC(=O)C	ZR	PDE10A, PDE4A, SCN9A
acetophenone	CC(=O)C1=CC=CC=C1	ZF	CES1, CHRNA7, CYP11B1, FDPS, GLS, KCNH2, PDE10A, PDE4A, SCN5A, SCN9A, SPR
adenine	C1=NC2=NC=NC(=C2N1)N	ZF	ADK, CCR9, CYP11B2, DGAT1, ERN1, GLS, KCNH2, MME, PDE10A, PDE4A, SCN5A, SCN9A, SLC6A9, SMO, SPR
agarospirol	C[C@@H]1CCC=C([C@@]12CC[C@H](C2)C(C)(C)O)C	ATR	ADAM17, ADAMTS5, ADRA2A, ALOX5AP, BIRC2, CA12, CA14, CA2, CA4, CA5A, CA5B, CA7, CA9, CAPN1, CES1, CETP, CHRM3, CHRNA7, CTSK, CTSS, CYP11B1, CYP11B2, DGAT1, DPP4, ELANE, EPHX2, FAAH, FASN, FDPS, GPR88, HDAC1, HDAC11, HDAC2, HDAC4, HDAC5, HDAC6, HDAC9, HRH3, HSD11B1, HSD17B1, HSD17B2, HTR4, IDH1, IDO1, LTA4H, MMP12, MTNR1A, MTNR1B, NAMPT, NPY5R, PDE10A, PDE3A, PDE4A, PDE4B, PRMT5, PSMB5, PTGIR, REN…
allolicoisoflavone B | sophoraisoflavone A	CC1(C=CC2=C(C=CC(=C2O1)C3=COC4=CC(=CC(=C4C3=O)O)O)O)C	GR	AKR1C3, ALOX5AP, CA12, CA7, CAPN1, CASP6, CHRM1, CHRNA7, CTSA, CTSK, CYP11B2, DGAT1, GLS, HDAC4, HRH3, HSD11B1, HSD17B1, HTR4, MDM4, METAP2, MMP12, NAMPT, NPY5R, OPRL1, OPRM1, PARP2, PDE10A, PDE4A, PSMB2, REN, SCN9A, SIGMAR1, SLC5A1, SLC6A2, SLC6A9, SPR, UTS2R
aloesone	CC1=CC(=CC2=C1C(=O)C=C(O2)CC(=O)C)O	CUP	CCR9, CES1, CHRNA7, CYP11B1, CYP11B2, CYP1A1, DGAT1, ERN1, FDPS, GLS, HTR4, LTB4R, METAP2, NAMPT, PDE10A, PDE4A, SCN9A, SIGMAR1
alphitolic acid	CC1=CC(=CC(=C1O)CN(C)C)F	ZF	CCR9, CES1, CHRNA7, CMA1, CYP11B2, DGAT1, GLS, HDAC5, HSD17B2, NAMPT, PDE10A, PDE4A, QPCT, SCN9A, SIGMAR1, SLC5A2, SLC6A2, SLC6A4, TNKS
angustone B	CC(=CCC1=C(C2=C(C=C1O)OC=C(C2=O)C3=C(C4=C(C=C3)OC(C=C4)(C)C)O)O)C	GR	ACACB, AKR1C3, ALOX5AP, CA12, CA4, CA7, CAPN1, CES1, CHRM1, CTSK, CYP11B2, DGAT1, FAAH, HDAC4, HRH3, HSD17B1, HSD17B2, HTR4, MDM4, MMP12, NAMPT, OPRL1, OPRM1, PDE10A, PDE4A, PDE7A, PLAU, PRSS1, PSMB2, REN, SCN9A, SIGMAR1, SLC5A1, SLC5A2, SLC6A2, SLC6A9, SPR, TDO2
anilinomethane	CNC1=CC=CC=C1	CUP	CCR9, CES1, CHRNA7, CYP11B1, CYP11B2, FDPS, GLS, KCNH2, MME, PDE10A, PDE4A, SCN5A, SCN9A, SPR
apigenin	C1=CC(=CC=C1C2=CC(=O)C3=C(C=C(C=C3O2)O)O)O	CUP, GR, ZF, ZR	AKR1C3, CCR9, CES1, CHRNA7, CYP11B1, CYP1A1, DGAT1, DRD4, GLS, LTB4R, MDM4, NAMPT, PDE10A, PDE4A, PSMB2, SCN5A, SCN9A, SIGMAR1, SLC6A2, SLC6A4, SLC6A9
aristolene epoxide	CC1CCCC23C1(C4C(C4(C)C)CC2O3)C	ATR	ACACB, ADAMTS4, ADAMTS5, ALOX5AP, BCL2L1, BRD2, CA12, CA5B, CA7, CHRNA7, CYP11B2, DGAT1, DPP4, EGLN2, FAAH, FASN, GHSR, GPR84, HCRTR1, HDAC1, HDAC11, HDAC2, HDAC6, HRH3, HSD11B1, HSD17B2, IDO1, KIF11, LTA4H, MCL1, MMP12, MMP13, NAMPT, NMT1, NOTUM, NPY5R, OPRL1, PARP1, PDE10A, PDE2A, PDE4A, PDE7A, PIK3CB, PIK3CD, PLA2G4A, PRMT5, REN, SCN9A, SIGMAR1, SLC5A2, SLC6A3, SLC6A4, SLC6A9, TACR1, TACR3, TL…
ascorbic acid	C([C@@H]([C@@H]1C(=C(C(=O)O1)O)O)O)O	ZF	CCR9, CES1, CHRM1, CYP11B1, DGAT1, PDE4A, SCN9A
aspartic acid	C(C(C(=O)O)N)C(=O)O	GR	AKR1C3, CAPN1, CTSK, DGAT1, MMP12, PDE10A, PDE4A, SCN9A
atractydin	CC=CC#CC#CC=CC1=CC=CO1	ATR	CA12, CA9, CCKAR, CES1, CHRNA7, CYP11B2, DGAT1, ELANE, ERN1, F10, GLS, HSD11B1, KCNH2, METAP2, NAMPT, NQO2, PDE10A, PDE4A, QPCT, SCN9A, SIGMAR1, SLC5A2, TDO2, TNKS
atractylenolide I	CC1=C2C[C@H]3C(=C)CCC[C@@]3(C=C2OC1=O)C	ATR	ALOX5AP, CA7, CA9, CES1, CHRNA7, CTSA, CTSK, CTSS, CYP11B2, DGAT1, ERN1, F2, FAAH, FASN, HDAC4, HDAC6, HSD11B1, MMP12, PDE10A, PDE4A, PRMT5, SCN9A, SIGMAR1, SLC5A2, SLC6A2, SLC6A3, SLC6A4, SPR, TDO2
atractylenolide III	CC1=C2C[C@H]3C(=C)CCC[C@@]3(C[C@@]2(OC1=O)O)C	ATR	ADRA2A, ALOX5AP, CA12, CA7, CA9, CCR9, CES1, CNR2, CTSA, DGAT1, ERN1, F2, FAAH, HDAC4, HDAC5, HSD11B1, HSD17B2, METAP2, MMP12, PDE10A, PDE2A, PDE4A, PDE7A, PRMT5, PSMB5, SCN9A, SIGMAR1, SLC5A2, SLC6A2, SPR
atractylodin	C/C=C/C#CC#C/C=C/C1=CC=CO1	ATR	CA12, CA9, CCKAR, CES1, CHRNA7, CYP11B2, DGAT1, ELANE, ERN1, F10, GLS, HSD11B1, KCNH2, METAP2, NAMPT, NQO2, PDE10A, PDE4A, QPCT, SCN9A, SIGMAR1, SLC5A2, TDO2, TNKS
atractylodinol	C1=COC(=C1)/C=C/C#CC#C/C=C/CO	ATR	CA12, CES1, CHRNA7, CYP11B2, CYP1A1, EPHX1, F10, FAAH, FDPS, KCNH2, NAMPT, NQO2, PDE10A, PDE4A, QPCT, SCN9A, SIGMAR1, TDO2, TNKS
atracylenolid	CC1=C[C@H]2[C@H](CC=C(C2(CC1)O)C)C(C)C	ATR	ACACB, ADAMTS5, ALOX5AP, BCL2L1, CA12, CA14, CA2, CA5A, CA5B, CA7, CA9, CHRNA7, CTSK, CTSL, CTSS, CYP11B2, DGAT1, HDAC6, HSD11B1, MME, MMP12, NAMPT, OPRL1, PDE10A, PDE4A, PRMT5, RIPK1, SCN5A, SCN9A, SIGMAR1, SLC5A1, SLC6A2, SPR
aurantine	COC1=CC=C(C=C1)C2=C(C(=O)C3=CC(=C(C(=C3O2)OC)OC)OC)OC	CUP	CA12, CCR9, CES1, CHRNA7, CTSK, CYP11B2, DGAT1, ERN1, FDPS, GLS, KCNH2, MDM4, MTNR1B, NAMPT, PDE10A, PDE4A, PI4KB, SCN9A, SIGMAR1, SLC5A2, TNKS
baicalein	C1=CC=C(C=C1)C2=CC(=O)C3=C(O2)C=C(C(=C3O)O)O	ATR	AKR1C3, BCL2L1, CCR9, CES1, CHRNA7, CYP11B1, CYP1A1, DGAT1, FDPS, GLS, HSD17B1, HTR4, LTB4R, MDM4, NAMPT, PDE10A, PDE4A, PSMB2, SCN5A, SCN9A, SIGMAR1, SLC6A2, SPR
benzaldehyde	C1=CC=C(C=C1)C=O	GR, ZF	CCR9, CES1, CHRNA7, CYP11B1, FDPS, GLS, KCNH2, PDE10A, QPCT, SCN5A, SCN9A, SPR, TNKS
benzenemethanol, α,α,4-trimethyl-	CC1=CC=C(C=C1)C(C)(C)O	CUP	CCKAR, CCR9, CES1, CHRNA7, CTSS, CYP11B1, CYP11B2, DRD4, FDPS, GLS, HSD11B1, KCNH2, PDE10A, SCN5A, SCN9A, SIGMAR1, SPR, TNKS
benzoic acid	C1=CC=C(C=C1)C(=O)O	ZR	CES1, CHRNA7, CYP11B2, FDPS, GLS, KCNH2, PDE10A, PDE4A, SCN5A, SCN9A, TNKS
benzoic acid, 2-(methylamino)-methyl ester | dimethyl anthranilate	CNC1=CC=CC=C1C(=O)OC	CUP	CA12, CES1, CHRNA7, CYP11B1, FDPS, GLS, HTR4, KCNH2, PDE10A, PDE4A, QPCT, SCN9A
benzoic acid, ethyl ester | ethyl benzoate	CCOC(=O)C1=CC=CC=C1	ZF	CA12, CCKAR, CCR9, CES1, CHRNA7, CYP11B2, FAAH, FDPS, KCNH2, MTNR1B, PDE10A, PDE4A, QPCT, SCN5A, SCN9A, SPR
benzoylformic acid	C1=CC=C(C=C1)C(=O)C(=O)O	ZF	CCR9, CES1, CHRNA7, FDPS, GLS, KCNH2, PDE10A, PDE4A, SCN5A, SCN9A, SPR
benzyl alcohol	C1=CC=C(C=C1)CO	ZF	CCR9, CES1, CHRNA7, CYP11B1, CYP11B2, CYP1A1, FDPS, GLS, KCNH2, PDE10A, QPCT, SCN5A, SCN9A, SIGMAR1
benzyl-O-β-D-glucopyranoside	C1=CC=C(C=C1)CO[C@H]2[C@@H]([C@H]([C@@H]([C@H](O2)CO)O)O)O	CUP	CA12, CES1, CHRNA7, CYP11B2, DGAT1, FAAH, FDPS, GLS, HTR4, PDE10A, PDE4A, PI4KB, SCN5A, SCN9A, SIGMAR1
bulnesol	CC1CCC2=C(CCC(CC12)C(C)(C)O)C	ATR	ADRA2A, AKR1C3, BIRC2, CA12, CA14, CA2, CA4, CA5B, CA6, CA7, CA9, CES1, CETP, CHRM3, CHRNA7, CMA1, CTSS, CYP11B2, DPP4, FDPS, HPGDS, HSD11B1, HSD17B1, HSD17B2, HTR4, IDO1, KCNH2, MTNR1A, NAMPT, PDE3A, PDE4A, PTGDR2, PTGER2, REN, SCN9A, SIGMAR1, SLC5A1, SLC5A2, TNKS
butanediol	CCCC(O)O	ZR	CTSS, CYP11B1, DGAT1, NAMPT, PDE10A, SCN9A, SIGMAR1, SLC6A2
butanoic acid	CCCC(=O)O	GR, ZF	CHRNA7, CTSK, DGAT1, PDE10A, PDE4A, SCN9A
butylated hydroxytoluene	CC1=CC(=C(C(=C1)C(C)(C)C)O)C(C)(C)C	ZF	CA12, CA9, CCR9, CHRNA7, CYP11B2, DGAT1, DRD5, GLS, KCNH2, PDE10A, SCN9A, SIGMAR1, SLC6A2
butyraldehyde, semicarbazone	CCCC=NNC(=O)N	CUP	CYP11B1, DGAT1, METAP2, PARP2, PDE10A, PDE4A, SCN9A
caffeic acid	C1=CC(=C(C=C1/C=C/C(=O)O)O)O	CUP, ZF, ZR	CCR9, CHRNA7, CYP11B1, DGAT1, GLS, MDM4, METAP2, PDE10A, PDE4A, SCN9A, SLC6A2, SLC6A4, SNCA
caffeic acid methyl ester	COC(=O)/C=C/C1=CC(=C(C=C1)O)O	MC	CA12, CA7, CHRNA7, CYP11B1, DGAT1, FDPS, GLS, METAP2, NAMPT, PDE10A, PDE4A, SCN9A, SLC6A2
caffeine	CN1C=NC2=C1C(=O)N(C(=O)N2C)C	ZR	CA12, CA14, CA7, CA9, CCR9, CHRNA7, CYP11B1, CYP11B2, DGAT1, ERN1, F2, FDPS, GPR88, HPGDS, HTR4, METAP2, PARP1, PDE10A, SCN5A, SCN9A, SIGMAR1, SMO, SPR, TNKS
calycosin	COC1=C(C=C(C=C1)C2=COC3=C(C2=O)C=CC(=C3)O)O	GR	AKR1C3, CHRNA7, CYP11B2, DGAT1, F10, FABP4, FPR2, GLS, MDM4, METAP2, MME, PARP2, PDE10A, PDE4A, SCN9A, SIGMAR1
camphene hydrate	CC1(C2CCC(C2)C1(C)O)C	ZR	ACACB, ADAMTS5, ADRA2A, CA12, CA5B, CA7, CHRM3, CTSS, CYP11B2, DGAT1, HRH3, HSD11B1, HSD17B2, LTA4H, MMP12, OPRL1, PDE3A, PDE4A, PIK3CD, REN, SCN9A, SIGMAR1, SLC5A1, SPHK1
carvenone	CC1CCC(=CC1=O)C(C)C	ATR	CA12, CA14, CA2, CA5B, CA7, CA9, CHRNA7, CTSS, CYP11B2, DGAT1, HDAC4, HTR4, METAP2, MME, MTNR1B, NAMPT, NPY5R, PDE10A, PDE3A, PDE4A, PRMT5, REN, SCN5A, SCN9A, SIGMAR1, SPR
caryophylla-4(14),8(15)-dien-5-α-ol	CC1(CC2C1CCC(=C)CC[C@H](C2=C)O)C	ZR	CHRNA7, MDM4, PDE4A, SCN9A
caryophyllene oxide	CC1(CC2C1CCC3(C(O3)CCC2=C)C)C	ATR, CUP, MC, ZF, ZR	ADAMTS5, AKR1C3, ALOX5AP, AVPR1A, BCL2L1, CA12, CA14, CA2, CA4, CA7, CA9, CHRNA7, CTSK, CTSL, CTSS, CYP11B2, DGAT1, HSD11B1, HSD17B1, HTR4, IDO1, MMP12, NAMPT, NPY5R, OPRL1, PARP1, PDE10A, PDE4A, PDE7A, PRMT5, REN, SCN5A, SCN9A, SIGMAR1, SLC5A1, SLC6A3, SLC6A9, SPR
catechol	C1=CC=C(C(=C1)O)O	ZR	CCR9, CES1, CHRNA7, CYP11B1, FDPS, GLS, KCNH2, PDE10A, SCN5A, SCN9A
cephrol	CC(CCC=C(C)C)CCO	CUP	CA12, CAPN1, CHRNA7, CTSK, CYP11B2, DGAT1, DHODH, DPP9, DRD5, F10, HSD11B1, METAP2, MMP12, OPRL1, PDE10A, PDE2A, PDE4A, PYGL, SCN9A, SLC6A2
chavicol	C=CCC1=CC=C(C=C1)O	ZF	CCR9, CES1, CHRNA7, CYP11B2, DGAT1, DRD4, FAAH, FDPS, GLS, HSD11B1, KCNH2, MME, PDE10A, SCN5A, SCN9A, SIGMAR1
chrysin-5-methyl ether	COC1=CC(=CC2=C1C(=O)C=C(O2)C3=CC=CC=C3)O	CUP	ADORA1, AKR1C3, CCR9, CES1, CHRNA7, CYP11B1, CYP1A1, DGAT1, GLS, LTB4R, MDM4, METAP2, PDE10A, PDE4A, SCN5A, SCN9A, SIGMAR1, SLC6A2
chrysoeriol	COC1=C(C=CC(=C1)C2=CC(=O)C3=C(C=C(C=C3O2)O)O)O	CUP, GR, ZF	AKR1C3, CCR9, CHRNA7, CYP11B1, CYP1A1, DGAT1, GLS, LTB4R, MDM4, METAP2, NAMPT, PDE10A, PDE4A, PSMB2, SCN9A, SIGMAR1, SLC6A2, SLC6A9
cinnamaldehyde	C1=CC=C(C=C1)/C=C/C=O	ZF	CCR9, CES1, CHRNA7, CYP11B1, FDPS, GLS, KCNH2, PDE10A, PDE4A, QPCT, SCN9A, TNKS
cinnamic acid	C1=CC=C(C=C1)/C=C/C(=O)O	CUP, ZF, ZR	CCR9, CES1, CHRNA7, CYP11B1, FDPS, GLS, KCNH2, METAP2, PDE10A, PDE4A, QPCT, SCN9A, SLC6A2, SPR
cis-3-hexenyl formate	C1=CC=C2C=C(C(=CC2=C1)C(=O)O)N	ZF	CES1, CHRNA7, CYP11B2, CYP1A1, FDPS, GLS, KCNH2, MDM4, PDE10A, PDE4A, QPCT, SCN5A, SCN9A
cis-aconitic acid	C(/C(=C/C(=O)O)/C(=O)O)C(=O)O	ATR	CHRNA7, CYP11B2, FPR2, GLS, PDE10A, PDE4A, SCN9A
cis-citral | neral	CC(=CCC/C(=C\C=O)/C)C	CUP, ZR	CYP11B2, DGAT1, DPP9, DRD5, PDE4A, SCN9A
cis-geraniol | nerol	CC(=CCC/C(=C\CO)/C)C	ZR	CCR9, CYP11B2, DGAT1, DRD5, MDM4, OPRL1, PDE10A, PDE4A, SCN9A
cis-linalool oxide | linaloloxide	CC1(CCC(O1)C(C)(C)O)C=C	MC, ZR	ADAMTS4, ADAMTS5, ADRB3, AKR1C3, ALOX5AP, BTK, CA12, CA14, CA2, CA4, CA5B, CA7, CA9, CES1, CETP, CHRNA7, CTSS, CYP11B2, DGAT1, DPP4, DRD3, EPHX2, F2, GCK, GPR119, HDAC1, HDAC11, HDAC2, HDAC4, HDAC6, HSD11B1, HSD17B2, IDO1, IRAK4, LTA4H, METAP2, MGLL, MMP12, NAMPT, NPY5R, NR3C1, OPRL1, PDE10A, PDE4A, PDE4B, PDE7A, PIK3CD, PLA2G4A, PRMT5, PTGES, PYGL, REN, S1PR1, SCN5A, SCN9A, SIGMAR1, SLC22A12, SL…
cis-p-mentha-1(7),8-dien-2-ol	CC(=C)C1CCC(=C)C(C1)O	CUP	DGAT1, PDE4A, SCN9A
cis-p-mentha-2,8-dien-1-ol	CC(=C)[C@@H]1CC[C@@](C=C1)(C)O	CUP	ADAMTS5, ALOX5AP, CA12, CA4, CA5B, CA7, CA9, CAPN1, CES1, CETP, CHRM3, CTSK, CTSS, DGAT1, EGLN2, EPHX2, F2, HDAC4, HDAC6, HDAC7, HSD11B1, HSD17B2, METAP2, MME, MMP12, NAMPT, NPY5R, OPRL1, PDE10A, PDE2A, PDE4A, PDE4B, PDE7A, PSMB5, PYGL, REN, SCN9A, SIGMAR1, SLC5A2, SLC6A2, SLC6A3, SPR, TACR1
cis-sabinol	CC(C)[C@]12C[C@H]1C(=C)[C@@H](C2)O	ATR	ADAMTS5, CA12, CA7, CHRNA7, CTSS, DGAT1, HSD11B1, MMP12, OPRL1, PDE10A, PDE4A, PSMB5, SCN9A
citronellal	CC(CCC=C(C)C)CC=O	CUP, ZR	CA12, CAPN1, CTSK, CYP11B2, DGAT1, DHODH, DPP9, F10, HSD11B1, KIF11, METAP2, NAMPT, OPRL1, PDE10A, PDE2A, PDE4A, PDE4B, PYGL, SCN9A, SLC6A2, SLC6A4
citronellol	C[C@H](CCC=C(C)C)CCO	CUP, ZR	CA12, CAPN1, CHRNA7, CTSK, CYP11B2, DGAT1, DHODH, DPP9, DRD5, F10, HSD11B1, METAP2, MMP12, OPRL1, PDE10A, PDE2A, PDE4A, PYGL, SCN9A, SLC6A2
citronellyl butyrate	CCCC(=O)OCC[C@H](C)CCC=C(C)C	CUP, ZR	CA12, CAPN1, CTSK, CYP11B2, DGAT1, DHODH, DPP9, METAP2, MMP12, NAMPT, OPRL1, PDE10A, PDE4A, PSMB2, SCN9A, TDO2
coniferin	COC1=C(C=CC(=C1)/C=C/CO)O[C@H]2[C@@H]([C@H]([C@@H]([C@H](O2)CO)O)O)O	CUP	CCR9, CHRNA7, CYP11B2, DGAT1, DRD5, GLS, MDM4, METAP2, OPRL1, PDE10A, PDE4A, QPCT, SCN9A, SLC6A2, TNKS
coniferyl alcohol	COC1=C(C=CC(=C1)/C=C/CO)O	ZR	CCR9, CHRNA7, CYP11B1, DGAT1, GLS, MDM4, PDE10A, QPCT, SCN9A
corosolic acid	C1=CC(=CC=C1/C=C/2\C(=O)NC(=S)S2)[N+](=O)[O-]	ZF	CA12, CCR9, CHRNA7, CYP11B1, DGAT1, DRD4, F10, GPR88, HDAC3, HPSE, KCNH2, METAP2, PARP2, PDE10A, QPCT, SCN9A, SIGMAR1, TNKS
cryptone	CC(C)C1CCC(=O)C=C1	ZR	CA12, CA14, CA2, CA5A, CA5B, CA7, CA9, CCR9, CES1, CHRNA7, CTSK, CTSS, CYP11B1, DGAT1, EPHX2, F2, FDPS, HDAC11, HDAC4, HTR4, IDO1, METAP2, MME, MTNR1B, NAMPT, NPY5R, PDE10A, PDE4A, PRMT5, PTGIR, SCN5A, SCN9A, SIGMAR1, SPR
cubenol	C[C@@H]1CC[C@H]([C@H]2[C@]1(CCC(=C2)C)O)C(C)C	CUP	ACACA, ACACB, ADAMTS5, AKR1C3, ALOX5AP, CA12, CA14, CA2, CA5A, CA5B, CA7, CA9, CETP, CHRNA7, CTSK, CTSS, CYP11B2, DGAT1, DHODH, FASN, HDAC4, HDAC5, HDAC7, HSD11B1, HSD17B2, KDM1A, LTA4H, MME, MMP12, NAMPT, NPY5R, OPRL1, PDE10A, PDE4A, PRSS1, REN, SCN5A, SCN9A, SIGMAR1, SLC5A1, SLC5A2, SLC6A2, SLC6A9, SPR
cycloacetylcuparene	CC1=CC2=C(C=C1C(=O)C)C3(CCCC3(C2)C)C	ATR	CA12, CA7, CA9, CES1, HDAC4, KEAP1, NPY5R, PDE10A, PDE4A, PDE7A, SCN9A, SPR
cyclohexanol, 1-methyl-4-(1-methylethenyl)-, cis- | β-terpineol	CC(=C)C1CCC(CC1)(C)O	CUP	ADAMTS5, ALOX5AP, CA12, CA14, CA2, CA4, CA5B, CA7, CA9, CHRNA7, CTSS, DGAT1, HDAC4, NAMPT, NPY5R, OPRL1, PDE4A, PDE4B, PDE7A, PSMB5, PTGIR, SCN9A, SIGMAR1
cyclohexanone, 2-(2-butynyl)-	CC#CCC1CCCCC1=O	CUP	CHRNA7, DGAT1, METAP2, NOTUM, PARP2, PDE10A, PDE3A, PDE4A, PDE7A, SCN9A, SIGMAR1, TNKS
cyclopentadecanone, 2-hydroxy-	C1CCCCCCC(C(=O)CCCCCC1)O	CUP	CCR9, CHRNA7, DGAT1, FDPS, PDE10A, PRMT5, SCN9A
cyclopentaneundecanoic acid	C1CCC(C1)CCCCCCCCCCC(=O)O	CUP, ZR	ALOX5AP, CA4, CA5B, CA7, CES1, CHRNA7, CTSK, CYP11B2, DRD3, FAAH, HDAC11, HRH3, HSD11B1, METAP2, MMP12, NAMPT, PDE10A, PDE3A, PDE4A, REN, SCN5A, SCN9A, SIGMAR1, SLC5A2
daidzein	C1=CC(=CC=C1C2=COC3=C(C2=O)C=CC(=C3)O)O	GR	AKR1C3, CHRNA7, CYP11B2, DGAT1, F10, GLS, KCNH2, METAP2, MME, PDE10A, PDE4A, SCN9A, SIGMAR1, TNKS
davidigenin	C1=CC(=CC=C1CCC(=O)C2=C(C=C(C=C2)O)O)O	GR	CCR9, CHRNA7, CYP11B2, DGAT1, GLS, HRH3, KCNH2, MDM4, MME, PDE10A, SCN5A, SCN9A, SIGMAR1
decanal | n-decaldehyde | n-decanal	CCCCCCCCCC=O	CUP, GR, ZF, ZR	CCR9, CES1, CYP11B1, FDPS, PDE10A, SCN9A
decanoic acid | n-decanoic acid	CCCCCCCCCC(=O)O	CUP, ZF	CES1, CHRNA7, CYP11B1, FPR2, HDAC11, METAP2, MMP12, PDE10A, PDE4A, SCN5A, SCN9A
dehydro-6-gingerol	CCCCCC(CC(=O)C=CC1=CC(=C(C=C1)O)OC)O	ZR	CCR9, CES1, CHRNA7, CYP11B1, DGAT1, DRD4, GLS, HDAC3, LTB4R, METAP2, NAMPT, PDE10A, PDE4A, PTGER3, SCN9A, SIGMAR1, SLC6A2, SLC6A4, SNCA
dehydrocostus lactone	C=C1CC[C@@H]2[C@@H]([C@@H]3[C@H]1CCC3=C)OC(=O)C2=C	ATR	CA12, CA7, CA9, CES1, CHRNA7, CTSS, CYP11B2, DGAT1, ELANE, FAAH, HDAC4, MTNR1B, PDE4A, PRMT5, SCN5A, SCN9A, SPR, TNKS
dehydroglyasperin C	CC(=CCC1=C(C2=C(C=C1O)OCC(=C2)C3=C(C=C(C=C3)O)O)OC)C	GR	ADRA2A, ADRA2C, AKR1C3, ALOX5, ALOX5AP, BIRC2, CA12, CA2, CA4, CA7, CAPN1, CETP, CHRM1, CHRM2, CHRM3, CTSS, CYP11B2, DGAT1, ESR2, FAAH, FABP4, HDAC4, HDAC5, HRH3, HSD11B1, HSD17B1, HSD17B2, IMPDH2, LTB4R, MDM4, MMP12, NAMPT, OPRL1, PDE2A, PDE3A, PDE4A, PDE4B, PDE7A, PIK3CD, PTGDR2, PTGER2, REN, SCN9A, SIGMAR1, SLC5A1, SLC5A2, SLC6A2, SLC6A4, SLC6A9, SSTR3, TACR1
dehydroglyasperin D	CC(=CCC1=C(C=C2C(=C1OC)C=C(CO2)C3=C(C=C(C=C3)O)O)OC)C	GR	ADRA2A, ADRA2C, AKR1C3, ALOX5, ALOX5AP, CA12, CA7, CAPN1, CYP11B2, DGAT1, HDAC4, HRH3, HSD11B1, HSD17B1, HSD17B2, LTB4R, MDM4, OPRL1, PDE10A, PDE2A, PDE4A, PDE4B, PTGDR2, PTGER2, REN, SCN9A, SIGMAR1, SLC6A2, SLC6A4
diacetyl-atractylodiol	C/C=C/C#CC#C/C=C/CC(CCOC(=O)C)OC(=O)C	ATR	ADAM17, ADRA1A, ADRA1D, AKR1B1, AKR1C3, ALOX5AP, BCL2L1, CA12, CA14, CA7, CA9, CAPN1, CCKAR, CCR1, CETP, CHRNA7, CMA1, CTSB, CTSK, CTSL, CTSS, CYP11B1, CYP11B2, CYP1A1, DGAT1, DHFR, DHODH, DPP4, DRD3, EDNRA, GCGR, GCK, GLS, HDAC3, HSD11B1, HSD17B2, IDO1, LTB4R, METAP2, MMP13, MMP9, MTNR1A, MTNR1B, NAMPT, NOTUM, OPRL1, PARP2, PDE10A, PDE4A, PDE4B, PIK3CG, PLA2G4A, PSMB2, PTAFR, PTGDR2, QPCT, REN, …
dibenzoylmethane	C1=CC=C(C=C1)C(=O)CC(=O)C2=CC=CC=C2	GR	CES1, CHRNA7, CYP11B1, FDPS, GLS, KCNH2, PDE10A, SCN5A, SCN9A, SPR
dibutyl phthalate	CCCCOC(=O)C1=CC=CC=C1C(=O)OCCCC	ZF	CA12, CA14, CA5A, CA7, CA9, CES1, CHRNA7, CTSK, CYP11B1, CYP1A1, EPHX1, FAAH, FDPS, GLS, GPR88, HDAC11, HTR4, KCNH2, METAP2, PARP2, PDE10A, PDE4A, SCN5A, SCN9A, SIGMAR1, SPR
dienestrol	C/C=C(/C(=C/C)/C1=CC=C(C=C1)O)\C2=CC=C(C=C2)O	MC	CCR9, CES1, CHRNA7, CYP11B2, DGAT1, DRD4, KCNH2, PDE10A, SCN9A, SMO, TNKS
diethyl phthalate	CCOC(=O)C1=CC=CC=C1C(=O)OCC	ZR	CA12, CA14, CA9, CCR9, CES1, CHRNA7, CTSK, CYP11B1, CYP11B2, CYP1A1, FDPS, KCNH2, MTNR1B, PDE10A, PDE4A, QPCT, SCN9A, SPR
diethyl succinate	CCOC(=O)CCC(=O)OCC	ZF	CA12, CA14, CA7, CES1, CHRNA7, CYP11B2, FDPS, FPR2, METAP2, NAMPT, PDE10A, PDE4A, QPCT, SCN9A
difurfuryl sulfide	C1=COC(=C1)CSCC2=CC=CO2	ZF	CCR9, CES1, CHRNA7, CYP11B1, CYP11B2, CYP1A1, FDPS, GLS, KCNH2, NQO2, PDE10A, SCN5A, SCN9A, SIGMAR1, SPR, TNKS
dihydrocurcumin	COC1=C(C=CC(=C1)CCC(=O)CC(=O)/C=C/C2=CC(=C(C=C2)O)OC)O	ZR	AKR1C3, CCR9, CHRNA7, CYP11B1, DGAT1, GLS, LTB4R, METAP2, NAMPT, OPRL1, PDE10A, PDE4A, PTGER3, SCN9A, SIGMAR1, SLC6A2, SLC6A4
dihydroxy-pentamethoxyflavone	COC1=C(C(=C(C2=C1C(=O)C(=C(O2)C3=C(C(=CC=C3)O)O)OC)OC)OC)OC	CUP	CES1, CHRNA7, CYP11B2, CYP1A1, DGAT1, DRD5, FABP4, FDPS, GLS, MDM4, MTNR1B, PARP2, PDE10A, PDE4A, SCN9A, TNKS
dihydroxy-tetramethoxyflavone	COC1=C(C(=C(C2=C1C(=O)C(=C(O2)C3=CC=CC=C3O)OC)O)OC)OC	CUP	CES1, CHRNA7, CYP11B2, CYP1A1, DGAT1, FDPS, GLS, HTR4, MDM4, MTNR1B, PARP2, PDE10A, PDE4A, SCN9A
dihydroxy-trimethoxyflavone	COC1=C(C(=C(C2=C1C(=O)C(=C(O2)C3=CC=CC=C3)OC)O)O)OC	CUP	CCR9, CES1, CHRNA7, CYP11B2, DGAT1, FABP4, FDPS, GLS, HTR4, MDM4, MTNR1B, PDE10A, PDE4A, PI4KB, SCN9A, SIGMAR1, TNKS
dimethyl phthalate	COC(=O)C1=CC=CC=C1C(=O)OC	ZF, ZR	CA12, CES1, CHRNA7, CYP11B1, CYP11B2, FDPS, GLS, HTR4, KCNH2, PDE10A, PDE4A, QPCT, SCN5A, SCN9A
dimethyl sulfide	CSC	ZF	CCR9, PDE10A, SCN9A
dimethyl trisulfide	CSSSC	GR	CHRNA7, CYP11B2, KCNH2, PDE10A, SCN9A
diosmetin	COC1=C(C=C(C=C1)C2=CC(=O)C3=C(C=C(C=C3O2)O)O)O	CUP	AKR1C3, CCR9, CHRNA7, CYP11B1, CYP1A1, DGAT1, DRD4, GLS, LTB4R, MDM4, METAP2, NAMPT, PDE10A, PDE4A, PSMB2, SCN9A, SIGMAR1, SLC6A2, SLC6A4, SLC6A9
dipentene dioxide	CC12CCC(CC1O2)C3(CO3)C	ZR	ACACA, ADAMTS4, ADAMTS5, ADRA1A, ADRA2A, AKR1C3, ALOX5AP, BCL2L1, BIRC2, CA12, CA14, CA2, CA4, CA5A, CA5B, CA6, CA7, CA9, CAPN1, CASP3, CASP8, CETP, CFD, CHRM3, CHRNA7, CREBBP, CTSK, CTSS, CYP11B1, CYP11B2, DGAT1, DHODH, DPP4, EGLN2, ENPP2, EPHX2, F11, FASN, HDAC1, HDAC2, HDAC4, HPGDS, HRH3, HSD11B1, HSD17B1, HSD17B2, HSP90AA1, HSP90AB1, IDO1, IMPDH2, KDM1A, KIF11, KLKB1, LTA4H, MDM2, MGLL, MMP12…
dodecan-1-ol	CCCCCCCCCCCCO	ATR	CES1, CHRNA7, CYP11B1, FDPS, HDAC3, KCNH2, PDE10A, SCN9A, SIGMAR1, TNKS
dodecanal	CCCCCCCCCCCC=O	CUP, ZF, ZR	CCR9, CES1, CYP11B1, FDPS, PDE10A, SCN9A
dodecanoic acid | lauric acid	CCCCCCCCCCCC(=O)O	CUP, ZF, ZR	CES1, CHRNA7, CYP11B1, FPR2, HDAC11, METAP2, MMP12, PDE10A, PDE4A, SCN5A, SCN9A
dodecanoic acid, methyl ester | methyl laurate	CCCCCCCCCCCC(=O)OC	ZF	CA12, CA7, CES1, CHRNA7, CYP11B1, FDPS, HDAC11, HDAC3, METAP2, MTNR1B, NAMPT, PDE10A, PDE4A, SCN5A, SCN9A, SIGMAR1
echinatin	COC1=C(C=CC(=C1)O)/C=C/C(=O)C2=CC=C(C=C2)O	GR	CCR9, CHRNA7, CYP11B2, DGAT1, ERN1, GLS, KCNH2, MDM4, PDE10A, PDE4A, PI4KB, SCN9A, TNKS
elemol | α-elemol	CC(=C)[C@@H]1C[C@@H](CC[C@@]1(C)C=C)C(C)(C)O	ATR, CUP, ZR	ADAM17, ADAMTS4, ADAMTS5, ADRA2A, AKR1C3, ALK, ALOX5, ALOX5AP, BIRC2, BTK, CA12, CA14, CA2, CA4, CA5B, CA7, CA9, CALCRL, CAPN1, CCKBR, CCR1, CCR2, CETP, CFD, CHRM2, CHRM3, CHRNA7, CSNK2A1, CSNK2A2, CTSB, CTSK, CTSS, CYP11B2, DGAT1, DPP4, DRD3, EGLN2, ELANE, ENPP2, EPHX2, ESR1, F11, F2, FASN, GCK, GPR119, HDAC1, HDAC11, HDAC2, HDAC4, HDAC5, HDAC6, HDAC7, HDAC9, HPGDS, HRH3, HSD11B1, HSD17B1, HSD17…
erybacin B	CC1(C=CC2=C(O1)C=CC(=C2O)C(=O)CC3=C(C=C(C=C3)O)O)C	GR	AKR1C3, ALOX5AP, CA12, CA4, CA7, CES1, CHRNA7, CYP11B2, DGAT1, FDPS, HDAC4, HRH3, HSD11B1, HTR4, MMP12, NAMPT, NPY5R, OPRL1, PDE10A, PDE3A, PDE4A, REN, SCN5A, SCN9A, SIGMAR1, SLC5A1
esculetin	C1=CC(=O)OC2=CC(=C(C=C21)O)O	ATR, GR, MC	CCR9, CES1, CHRNA7, CYP11B2, FDPS, GLS, KCNH2, PDE10A, SCN5A, SCN9A, TNKS
ethyl 3-phenylpropionate	CCOC(=O)CCC1=CC=CC=C1	ZF	CA12, CES1, CHRNA7, CYP11B2, CYP1A1, FDPS, GLS, KCNH2, PDE10A, PDE4A, QPCT, SCN9A, SIGMAR1
ethyl 7-octenoate	CCOC(=O)CCCCCC=C	ZF	ADRA1A, CA12, CA14, CA7, CES1, CHRNA7, CTSK, CYP11B2, DGAT1, FBP1, FDPS, FPR2, METAP2, PARP2, PDE10A, PDE4A, PIK3CG, QPCT, SCN9A
ethyl caprylate | ethyl octanoate | octanoic acid, ethyl ester	CCCCCCCC(=O)OCC	ZF	CA12, CA7, CES1, CHRNA7, CYP11B1, FAAH, FDPS, FPR2, HDAC11, METAP2, PDE10A, QPCT, SCN9A
ethyl heptanoate	CCCCCCC(=O)OCC	ZF	CA12, CA7, CES1, CHRNA7, CYP11B1, FAAH, FDPS, FPR2, HDAC11, METAP2, PDE10A, QPCT, SCN9A
ethyl hexanoate | hexanoic acid, ethyl ester	CCCCCC(=O)OCC	ZF	CA12, CA7, CES1, CHRNA7, CYP11B1, FDPS, FPR2, METAP2, PDE10A, QPCT, SCN9A
ethyl laurate	CCCCCCCCCCCC(=O)OCC	ZF	CA12, CA7, CES1, CHRNA7, CYP11B1, FAAH, FDPS, FPR2, HDAC11, METAP2, PDE10A, QPCT, SCN9A
ethyl nonanoate	CCCCCCCCC(=O)OCC	ZF	CA12, CA7, CES1, CHRNA7, CYP11B1, FAAH, FDPS, FPR2, HDAC11, METAP2, PDE10A, QPCT, SCN9A
ethyl propanoate	CCC(=O)OCC	GR	CA12, CA14, CA7, CES1, CHRNA7, CYP11B2, FDPS, KCNH2, METAP2, MTNR1B, PDE10A, PDE4A, QPCT, SCN9A
ethyl tetradecenoate	CCCCCCCCCCC/C=C/C(=O)OCC	ZF	CHRNA7, CYP11B2, DGAT1, FDPS, FPR2, PARP2, PDE10A, SCN9A
eudesm-4(14)-en-11-ol | β-eudesmol	C[C@]12CCCC(=C)[C@@H]1C[C@@H](CC2)C(C)(C)O	ATR, MC, ZR	ADAM17, ADAMTS5, ADRA2A, ALOX5AP, BIRC2, CA12, CA14, CA2, CA5B, CA7, CA9, CETP, CHRNA7, CSNK2A2, CTSK, CTSS, CYP11B2, DGAT1, DPP4, ELANE, EPHX2, ESR2, F2, FASN, GPR119, HDAC1, HDAC11, HDAC2, HDAC6, HSD11B1, HSD17B2, HSP90AB1, IDH1, IDO1, IRAK4, METAP2, MGLL, MME, MMP12, MMP13, NAMPT, NOTUM, NPY5R, OPRL1, PDE10A, PDE2A, PDE4A, PDE7A, PLA2G4A, PRMT5, PSMB5, SCN9A, SIGMAR1, SLC5A2, SLC6A2, SLC6A3, S…
eurycarpin A	CC(=CCC1=C(C=CC(=C1O)C2=COC3=C(C2=O)C=CC(=C3)O)O)C	GR	AKR1C3, CA12, CA9, CAPN1, CHRNA7, CTSA, CTSL, CTSS, CYP11B2, DGAT1, F10, FABP4, HSD11B1, HSD17B1, HSD17B2, KIF11, MDM4, METAP2, MMP12, OPRL1, PDE10A, PDE4A, SCN9A, SIGMAR1, SLC6A2, SLC6A4, TDO2
exo-2,7,7-trimethylbicyclo[2.2.1]heptan-2-ol	CC1(C2CCC1C(C2)(C)O)C	CUP	CA7, DGAT1, HSD11B1, PDE10A, PDE4A, REN, SCN9A, SIGMAR1
farnesal	CC(=CCC/C(=C/CC/C(=C/C=O)/C)/C)C	ZR	CYP11B2, DGAT1, DRD5, OPRL1, PDE4A, SCN9A
ferulic acid	COC1=C(C=CC(=C1)/C=C/C(=O)O)O	ATR, CUP, ZF, ZR	CCR9, CHRNA7, CYP11B1, DGAT1, GLS, MDM4, PDE10A, PDE4A, RARG, SCN9A, SLC6A2
ferulic acid methyl ester	COC1=C(C=CC(=C1)/C=C/C(=O)OC)O	MC	ADRA1A, CHRNA7, CYP11B1, DGAT1, GLS, PDE10A, PDE4A, SCN9A, SLC6A2
flavone, 5-hydroxy-3,3',4',6,7-pentamethoxy-	COC1=C(C=C(C=C1)C2=C(C(=O)C3=C(C(=C(C=C3O2)OC)OC)O)OC)OC	CUP	CCR9, CES1, CHRNA7, CYP11B2, DGAT1, DRD5, GLS, MDM4, PDE10A, PDE4A, PI4KB, SCN9A, TNKS
formic acid, 3,7,11-trimethyl-1,6,10-dodecatrien-3-yl ester	CC(=CCCC(=CCCC(C)(C=C)OC=O)C)C	CUP	CA12, CTSS, CYP11B2, DGAT1, DRD5, GLS, HSD11B1, NAMPT, NPY5R, OPRL1, PDE4A, PRMT5, SCN9A, SLC6A2, SLC6A9, TACR1, TNKS
formononetin	COC1=CC=C(C=C1)C2=COC3=C(C2=O)C=CC(=C3)O	GR	AKR1C3, BIRC2, CA12, CCKAR, CHRNA7, CYP11B2, DGAT1, DRD5, F10, FAAH, FABP4, GLS, HSD11B1, HSD17B1, METAP2, PDE10A, PDE4A, PI4KB, SCN9A, SIGMAR1, TNKS
furfural	C1=COC(=C1)C=O	ATR, CUP, ZF	CES1, CHRNA7, CYP11B2, CYP1A1, F10, FDPS, GLS, KCNH2, PDE10A, PDE4A, QPCT, SCN5A, SCN9A, SIGMAR1, TNKS
galanolactone	C[C@]12CCCC([C@@H]1CC[C@]3([C@@H]2C/C=C/4\CCOC4=O)CO3)(C)C	ZR	ACACB, ADAM17, ADRA2B, ALOX5AP, BACE2, BCL2L1, CA12, CA7, CA9, CHRNA7, CNR2, CSF1R, CTSK, CTSS, CYP11B2, DGAT1, DHFR, DRD3, EPHX2, ERN1, F2, HDAC2, HDAC4, HDAC6, HSD11B1, IDO1, KEAP1, MMP7, NAMPT, NOTUM, NPY5R, OPRL1, PARP1, PARP2, PDE10A, PDE4A, PDE4B, PDE7A, PIK3CD, PLA2G4A, PRMT5, PTGES, REN, SCN9A, SIGMAR1, SLC5A2, SLC6A9, TACR2, TACR3, TNKS, TYMS
gallic acid	C1=C(C=C(C(=C1O)O)O)C(=O)O	CUP, MC, ZF, ZR	CES1, CHRNA7, CYP11B2, GLS, KCNH2, MDM4, PDE10A, SCN5A, SCN9A
gancaonin C	C/C(=C\CC1=C2C(=C(C=C1O)O)C(=O)C(=CO2)C3=CC=C(C=C3)O)/CO	GR	AKR1C3, CHRNA7, CYP11B2, DGAT1, F10, GLS, MDM4, METAP2, OPRL1, PARP2, PDE10A, PDE4A, PSMB2, SCN9A, SIGMAR1, SLC5A1
gancaonin D	C/C(=C\CC1=C2C(=C(C=C1O)O)C(=O)C(=CO2)C3=CC(=C(C=C3)OC)O)/CO	GR	ADRA1A, AKR1C3, CHRNA7, CTSK, CYP11B2, DGAT1, F10, GLS, LTB4R, MDM4, METAP2, MTNR1B, OPRL1, PARP2, PDE10A, PDE4A, PSMB2, QPCT, SCN9A
gancaonin F	CC1(C=CC2=C(O1)C=C3C(=C2OC)C4=C(C5=C(O4)C=C(C=C5)O)C(=O)O3)C	GR	ACACB, AKR1C3, ALOX5AP, CCR9, CYP11B2, DGAT1, FAAH, FABP4, MDM4, METAP2, MMP12, OPRL1, PDE10A, PDE4A, PI4KB, REN, SCN9A, SIGMAR1, SLC6A2
gancaonin G	CC(=CCC1=C(C=C2C(=C1O)C(=O)C(=CO2)C3=CC=C(C=C3)O)OC)C	GR	AKR1C3, CTSK, CYP11B2, DGAT1, GLS, HRH3, HSD17B1, MDM4, METAP2, NOTUM, OPRL1, PARP2, PDE10A, PDE4A, PI4KB, SCN9A, SIGMAR1, SLC6A2
gancaonin H	CC(=CCC1=C(C2=C(C=C1O)OC=C(C2=O)C3=CC4=C(C(=C3)O)OC(C=C4)(C)C)O)C	GR	ADRA2A, ADRA2C, AKR1C3, ALOX5AP, CA12, CA2, CA4, CA7, CA9, CAPN1, CASP3, CHRNA7, CSF1R, CTSK, CTSL, CYP11B2, DGAT1, FABP4, HDAC4, HRH3, HSD17B1, HSD17B2, HTR1A, HTR4, KEAP1, KIF11, LTB4R, MAP3K12, MDM4, MMP12, NAMPT, NOTUM, NPY5R, NR3C1, OPRL1, OPRM1, PARP1, PARP2, PDE10A, PDE4A, PDE7A, PLA2G4A, PLAU, PRSS1, PSMB2, REN, SCN9A, SIGMAR1, SLC5A1, SLC5A2, SLC6A9, STS, TACR2, TDO2, UTS2R
gancaonin I	CC(=CCC1=C(C=C2C(=C1OC)C=C(O2)C3=C(C=C(C=C3)O)O)OC)C	GR	ADRA2C, AKR1C3, CA12, CYP11B2, DGAT1, DRD5, MDM4, OPRL1, PDE10A, PDE4A, PSMB2, SCN9A, TDO2
gancaonin L	CC(=CCC1=C2C(=C(C=C1O)O)C(=O)C(=CO2)C3=CC(=C(C=C3)O)O)C	GR	AKR1C3, CA12, CA9, CHRNA7, CYP11B1, CYP11B2, CYP1A1, DGAT1, GLS, LTB4R, MDM4, METAP2, NAMPT, NOTUM, OPRL1, PARP2, PDE10A, PDE4A, PSMB2, SCN9A, SIGMAR1, SLC6A2, SLC6A4, TDO2
gancaonin M	CC(=CCC1=C2C(=C(C=C1O)O)C(=O)C(=CO2)C3=CC=C(C=C3)OC)C	GR	ADORA1, AKR1C3, BIRC2, CA12, CAPN1, CCKAR, CES1, CHRNA7, CTSK, CYP11B2, DGAT1, F10, GLS, HSD17B1, HSD17B2, LTB4R, MDM4, MTNR1B, NAMPT, OPRL1, PARP2, PDE10A, PDE4A, PI4KB, PSMB2, SCN9A, SIGMAR1
gancaonin N	CC(=CCC1=C(C2=C(C=C1O)OC=C(C2=O)C3=C(C=C(C=C3)OC)O)O)C	GR	AKR1C3, ALOX5AP, CAPN1, CCKAR, CES1, CHRNA7, CTSK, CYP11B2, DGAT1, GLS, HSD17B1, LTB4R, MDM4, MMP12, MTNR1B, OPRL1, PDE10A, PDE4A, PSMB2, SCN9A, SIGMAR1, SLC6A2, SLC6A4
gancaonin R	CC(=CCC1=C(C(=C(C=C1O)O)CC=C(C)C)CCC2=CC(=C(C=C2)O)O)C	GR	ABCG2, AKR1C3, ALOX5AP, CA12, CCR9, CHRNA7, CTSL, CYP11B1, CYP11B2, CYP1A1, DGAT1, GLS, HDAC1, KCNH2, LTB4R, MDM4, METAP2, NAMPT, PDE10A, PSMB2, PTGER3, SCN9A, SIGMAR1, SLC5A2, SLC6A2, SLC6A4
genistein	C1=CC(=CC=C1C2=COC3=CC(=CC(=C3C2=O)O)O)O	GR	AKR1C3, CES1, CHRNA7, CYP11B2, DGAT1, GLS, HSD17B1, MDM4, MME, PDE10A, PDE4A, SCN5A, SCN9A, SIGMAR1, SLC6A2, SLC6A9
genkwanin	COC1=CC(=C2C(=C1)OC(=CC2=O)C3=CC=C(C=C3)O)O	GR	AKR1C3, CCR9, CES1, CHRNA7, CYP11B1, CYP11B2, CYP1A1, DGAT1, DRD4, GLS, LTB4R, MDM4, PDE10A, PDE4A, SCN5A, SCN9A, SIGMAR1, SLC6A2
geranic acid | trans-geranic acid	CC(=CCC/C(=C/C(=O)O)/C)C	ATR, ZR	DGAT1, DPP9, DRD5, OPRL1, PDE10A, PDE4A, SCN9A, SLC6A2
geraniol	CC(=CCC/C(=C/CO)/C)C	ZR	CCR9, CYP11B2, DGAT1, DRD5, MDM4, OPRL1, PDE10A, PDE4A, SCN9A
geranyl isobutyrate	CC(C)C(=O)OC/C=C(/C)\CCC=C(C)C	ZR	CA12, CXCR2, CYP11B2, DGAT1, DHODH, MDM2, METAP2, NAMPT, OPRL1, PDE10A, PDE4A, PIK3CG, PSMB2, REN, SCN9A, TACR3
geranyl isovalerate	CC(C)CC(=O)OC/C=C(\C)/CCC=C(C)C	CUP	CTSK, DGAT1, DHODH, MDM2, METAP2, OPRL1, PARP2, PDE10A, PDE4A, PSMB2, SCN9A
geranyl vinyl ether	CC(=CCC/C(=C/COC=C)/C)C	CUP	DGAT1, DRD5, OPRL1, PDE4A, SCN9A, SLC6A2
geranylgeranoic acid	CC(=CCC/C(=C/CC/C(=C/CC/C(=C/C(=O)O)/C)/C)/C)C	GR	CYP11B2, DGAT1, DPP9, DRD5, GLS, OPRL1, PDE10A, PDE4A, SCN9A
germacrene D-4-ol	C/C/1=C\CCC(/C=C/C(CC1)C(C)C)(C)O	ZR	ACACA, ACACB, ADAM17, ADAMTS5, ADRA1A, AKR1C3, ALOX5AP, CA12, CA14, CA2, CA5A, CA5B, CA7, CA9, CES1, CETP, CHRM3, CHRNA7, CMA1, CNR2, CTSK, CTSS, CYP11B2, DGAT1, DHODH, EPHX2, F2, FAAH, FDPS, HDAC4, HDAC5, HDAC6, HDAC7, HDAC9, HSD11B1, HSD17B2, LTA4H, MAP3K12, METAP2, MME, MMP1, MMP12, MMP13, MMP2, MMP9, MTNR1B, NAMPT, OPRL1, PDE10A, PDE2A, PDE3A, PDE4A, PIK3CG, PRMT5, PRSS1, PSMB5, REN, SCN5A, S…
gingerol	CCCCC[C@@H](CC(=O)CCC1=CC(=C(C=C1)O)OC)O	ZR	AKR1C3, CCR9, CYP11B1, DGAT1, GLS, PDE10A, SCN9A, SIGMAR1, SLC6A2
glabranin | glabranine	CC(=CCC1=C2C(=C(C=C1O)O)C(=O)C[C@H](O2)C3=CC=CC=C3)C	GR	AKR1C3, ALOX5AP, CA12, CA4, CA7, CA9, CAPN1, CES1, CETP, CHRNA7, CTSK, CTSS, CYP11B2, DGAT1, FAAH, HDAC4, HSD11B1, HSD17B1, HSD17B2, IMPDH2, LTB4R, METAP2, MTNR1B, NAMPT, OPRL1, PDE10A, PDE4A, PDE4B, PDE7A, PSMB5, SCN9A, SIGMAR1, SLC6A2, SLC6A4, SPR
glabrocoumarin	CC1(C=CC2=C(C=CC(=C2O1)C3=CC4=C(C=C(C=C4)O)OC3=O)O)C	GR	ABCG2, AKR1C3, ALOX5AP, CA12, CAPN1, CASP3, CHRNA7, CTSS, CYP11B2, DGAT1, ERN1, FAAH, FABP4, HDAC4, HRH3, HSD11B1, HSD17B1, LDHA, MCHR1, MMP12, NQO2, OPRL1, OPRM1, PARP2, PDE10A, PDE4A, PSMB2, PTGER2, REN, SCN9A, SIGMAR1, SLC5A1, SLC6A2, TDO2, UTS2R
glabrol	CC(=CCC1=C(C=CC(=C1)[C@@H]2CC(=O)C3=C(O2)C(=C(C=C3)O)CC=C(C)C)O)C	GR	ALOX5AP, CA12, CA7, CA9, CAPN1, CETP, CHRNA7, CTSA, CTSK, CTSS, CYP11B2, DGAT1, DHODH, HDAC4, HSD11B1, HSD17B2, IMPDH2, LTB4R, MDM2, METAP2, MTNR1B, NAMPT, NOTUM, OPRL1, PARP2, PDE10A, PDE2A, PDE4A, PDE4B, PDE7A, PRMT5, REN, SCN9A, SIGMAR1, SLC6A2, SLC6A4, SSTR4, TACR1, WDR5
glabrone	CC1(C=CC2=C(O1)C=CC(=C2O)C3=COC4=C(C3=O)C=CC(=C4)O)C	GR	AKR1C3, CCKAR, CTSA, CTSS, CYP11B2, DGAT1, FAAH, FPR2, HDAC4, HSD11B1, HSD17B2, METAP2, MMP12, PDE10A, PDE4A, REN, SCN9A, SIGMAR1, SLC5A1, SLC6A2, TDO2
glepidotin B	CC(=CCC1=C2C(=C(C=C1O)O)C(=O)[C@@H]([C@H](O2)C3=CC=CC=C3)O)C	GR	CA12, CA4, CA9, CES1, CHRNA7, CTSS, CYP11B2, DGAT1, GLS, HSD11B1, LTB4R, METAP2, NAMPT, PDE10A, PDE4A, SCN9A, SIGMAR1, SLC6A2, SLC6A4
glicophenone	CC(=CCC1=C(C(=C(C=C1O)O)CC(=O)C2=C(C=C(C=C2)O)O)OC)C	GR	AKR1C3, CA12, CCR9, CHRNA7, CYP11B2, DGAT1, GLS, MDM4, OPRL1, PDE10A, PDE4A, SCN9A, SIGMAR1
glicoricone	CC(=CCC1=C(C(=C(C=C1O)O)C2=COC3=C(C2=O)C=CC(=C3)O)OC)C	GR	ADRA2C, ADRB3, AKR1C3, ALOX5AP, CA12, CA14, CA4, CA9, CETP, CHRNA7, CTSA, CTSS, CYP11B2, DGAT1, DRD5, F10, FABP4, HSD11B1, HSD17B1, HSD17B2, IDO1, IMPDH2, KEAP1, MDM4, MMP12, NAMPT, OPRL1, PDE10A, PDE4A, PDE4B, PDE7A, PTGDR2, REN, SCN9A, SIGMAR1, TDO2, TNKS
glisoflavone	CC(=CCC1=C(C(=CC(=C1)C2=COC3=C(C2=O)C(=CC(=C3)O)OC)O)O)C	GR	ACACA, ADRA1A, ADRB2, AKR1C3, ALOX5AP, BIRC2, CA12, CA14, CA7, CA9, CAPN1, CES1, CETP, CHRNA7, CSF1R, CTSA, CTSK, CYP11B2, DGAT1, DHODH, DPP4, EGLN2, ERN1, GLS, HDAC4, HRH3, HSD17B1, HSD17B2, IMPDH2, KEAP1, KIF11, LTB4R, MDM4, METAP2, MTNR1B, NAMPT, NOTUM, NPY5R, OPRL1, OPRM1, PARP2, PDE10A, PDE4A, PDE4B, PDE4D, PDE7A, PIK3CD, PLAU, PRSS1, PSMB2, PTGDR2, REN, SCN9A, SIGMAR1, SLC5A2, SLC6A2, SLC6A…
globulol	C[C@@H]1CC[C@@H]2[C@@H]1[C@H]3[C@H](C3(C)C)CC[C@@]2(C)O	CUP, ZR	ACACA, ACACB, ADAMTS4, ADAMTS5, ALOX5AP, CA12, CA14, CA5B, CA7, CHRNA7, CMA1, CTSS, CYP11B2, DGAT1, DHODH, DPP4, FAAH, HDAC6, HDAC7, HSD11B1, HSD17B2, LTA4H, MMP12, NAMPT, OPRL1, PDE10A, PDE2A, PDE4A, REN, SCN9A, SIGMAR1, SLC5A1, SLC5A2, SLC6A4, SPHK1
glutamic acid	C(CC(=O)O)C(C(=O)O)N	GR	AKR1C3, ALOX5AP, CA12, CA7, CHRNA7, CTSK, CTSL, CYP11B2, DGAT1, FPR2, METAP2, MME, MMP12, NAMPT, OPRL1, PARP2, PDE10A, PDE4A, PSMB2, REN, SCN5A, SCN9A, SIGMAR1, SLC6A9
glyasperin C	CC(=CCC1=C(C2=C(C=C1O)OC[C@H](C2)C3=C(C=C(C=C3)O)O)OC)C	GR	ADRA2A, ADRA2C, AKR1C3, CA12, CA2, CA9, CYP11B2, DGAT1, ESR2, FAAH, FABP4, HSD17B2, OPRL1, PDE4A, PTGDR2, PTGER2, REN, SCN9A, SLC5A1, SLC5A2, TDO2
glyasperin D	CC(=CCC1=C(C=C2C(=C1OC)C[C@@H](CO2)C3=C(C=C(C=C3)O)O)OC)C	GR	AKR1C3, CA12, CYP11B2, DGAT1, FABP4, OPRL1, PTGER2, REN, SCN9A, TDO2
glyasperin N	CC(=CCC1=C2C(=C(C=C1O)O)C(=O)C(=CO2)C3=C4C(=C(C=C3)O)C=CC(O4)(C)C)C	GR	AKR1C3, ALOX5AP, CA12, CA7, CA9, CAPN1, CETP, CHRNA7, CTSA, CTSK, CXCR2, CYP11B2, DGAT1, DHODH, HDAC4, HSD11B1, HSD17B1, HSD17B2, HTR1B, KEAP1, LTB4R, MDM4, METAP2, MTNR1B, NAMPT, NOTUM, OPRL1, OPRM1, PARP2, PDE10A, PDE4A, PDE7A, PIK3CG, PLAU, PRSS1, PSMB2, REN, SCN9A, SIGMAR1, SLC5A1, SLC5A2, SLC6A2, TDO2
glycybenzofuran	CC1=C(OC2=C1C=CC(=C2)O)C3=C(C=C(C(=C3OC)CC=C(C)C)O)O	GR	ADRA1D, ADRA2C, AKR1C3, ALOX5, ALOX5AP, BIRC2, CA12, CA14, CA2, CA4, CA7, CA9, CAPN1, CHRNA7, CMA1, CTSS, CYP11B2, DGAT1, F10, FAAH, FABP4, HSD11B1, HSD17B1, HSD17B2, IDO1, IMPDH2, KCNH2, MMP12, NAMPT, OPRL1, PDE10A, PDE2A, PDE4A, PDE4B, PDE7A, PTGDR2, PTGER1, PTGER2, PTGER4, REN, SCN9A, SIGMAR1, SLC5A2, SLC6A4, TDO2, TNKS
glycybridin C	CC(=CCC1=C(C=CC(=C1)C[C@H](C(=O)C2=C(C(=C(C=C2)O)CC=C(C)C)O)O)O)C	GR	AKR1C3, CA12, CA7, CA9, CAPN1, CES1, CHRNA7, CMA1, CYP11B1, CYP11B2, CYP1A1, DGAT1, FDPS, GLS, HSD11B1, HSD17B1, HTR4, LTB4R, MTNR1A, NAMPT, PARP2, PDE10A, PDE4A, PSMB2, REN, SCN9A, SIGMAR1
glycycoumarin	CC(=CCC1=C(C2=C(C=C1O)OC(=O)C(=C2)C3=C(C=C(C=C3)O)O)OC)C	GR	AKR1C3, CCR9, CYP11B2, DGAT1, GLS, LTB4R, MDM4, METAP2, MMP12, OPRL1, PDE10A, PDE4A, PSMB2, SCN9A, SIGMAR1, SLC6A2, SLC6A4, TDO2
glycyrdione A	CC(=CCC1=CC(=C(C=C1O)O)C(=O)CC(=O)C2=CC(=C(C=C2)O)CC=C(C)C)C	GR	CA12, CA14, CA2, CA7, CA9, CES1, CHRNA7, CYP11B2, DGAT1, FDPS, GLS, HSD17B1, HTR4, KCNH2, MTNR1B, NAMPT, PDE10A, PDE4A, SCN5A, SCN9A, SIGMAR1, SPR
glycyrin	CC(=CCC1=C(C=C2C(=C1OC)C=C(C(=O)O2)C3=C(C=C(C=C3)O)O)OC)C	GR	CCR9, CYP11B2, DGAT1, DPP9, ERN1, GLS, MDM4, METAP2, OPRL1, PARP2, PDE10A, PDE4A, PSMB2, SCN9A, SLC6A2
glycyrol | neoglycyrol	CC(=CCC1=C(C2=C(C=C1O)OC(=O)C3=C2OC4=C3C=CC(=C4)O)OC)C	GR	AKR1C3, CCR9, CHRNA7, CYP11B2, CYP1A1, DGAT1, DPP9, DRD5, ERN1, FAAH, FABP4, GLS, KCNH2, LTB4R, MDM4, OPRL1, PDE10A, PDE4A, PTGER2, SCN9A, SIGMAR1, TNKS
glycyrrhisoflavone	CC(=CCC1=C(C(=CC(=C1)C2=COC3=CC(=CC(=C3C2=O)O)O)O)O)C	GR	AKR1C3, ALOX5AP, CA12, CAPN1, CES1, CHRNA7, CTSA, CYP11B2, DGAT1, GLS, HDAC4, HRH3, HSD17B1, HSD17B2, KIF11, LTB4R, MDM4, METAP2, NAMPT, NOTUM, NPY5R, OPRL1, PARP2, PDE10A, PDE4A, PSMB2, REN, SCN9A, SIGMAR1, SLC6A2, SLC6A4, SLC6A9
glycyrrhiza isoflavone A	CC1(C(CC2=C(O1)C(=CC(=C2)C3=COC4=CC(=CC(=C4C3=O)O)O)O)O)C	GR	ACACA, ACACB, ADAMTS5, AKR1C3, ALOX5AP, CA12, CA4, CA7, CA9, CAPN1, CASP3, CASP6, CCR1, CHRNA7, CTSK, CYP11B2, DGAT1, DHODH, DPP4, HDAC4, HRH3, HSD17B1, HSD17B2, KIF11, METAP2, MME, MMP12, NAMPT, NMT1, NOTUM, NPY5R, NR3C1, OPRL1, OPRM1, PARP2, PDE10A, PDE4A, PDE7A, PIK3CD, PSMB2, REN, SCN5A, SCN9A, SIGMAR1, SLC5A1, SLC5A2, SLC6A2, SLC6A9, SPHK1, SPR, TACR2, UTS2R
glycyrrhiza-isoflavone B	CC1(C=CC2=C(O1)C(=CC(=C2)C3=COC4=C(C3=O)C(=CC(=C4)O)OC)O)C	GR	ACACA, ADRA1A, AKR1C3, ALOX5AP, CA12, CA4, CA7, CASP3, CASP6, CHRNA7, CSF1R, CTSK, CYP11B2, DGAT1, DHODH, GLS, HDAC4, HRH3, HSD17B1, HSD17B2, HTR4, KDM1A, KEAP1, LTB4R, MDM4, METAP2, MME, MMP12, NAMPT, NOTUM, NPY5R, OPRL1, OPRM1, PARP2, PDE10A, PDE4A, PDE4B, PDE7A, PIK3CD, PLAU, PRSS1, PSMB2, REN, SCN9A, SIGMAR1, SLC5A2, SLC6A9, TACR2
glyinflanin A	CC(=CCC1=CC(=C(C=C1O)O)C(=O)/C=C(/C2=CC(=C(C=C2)O)CC=C(C)C)\O)C	GR	CCR9, CES1, CHRNA7, CYP11B2, DGAT1, GLS, MDM4, PDE10A, PDE4A, SCN9A
glyinflanin C	CC(=CCC1=C(C=CC(=C1)C(=O)CC(=O)C2=C(C=C3C(=C2)C=CC(O3)(C)C)O)O)C	GR	ALOX5AP, CA12, CA14, CA2, CA4, CA7, CA9, CES1, CHRNA7, CYP11B2, DGAT1, FDPS, HDAC4, HSD17B1, HTR4, NAMPT, OPRL1, PARP1, PDE10A, PDE4A, PDE7A, REN, SCN9A, SIGMAR1, SLC5A2, TDO2
glyurallin A	CC(=CCC1=C(C2=C(C=C1O)OCC3=C2OC4=C3C=CC(=C4)O)OC)C	GR	ACACB, ADK, ADRA1D, ADRA2A, ADRA2C, AKR1C3, ALOX5, ALOX5AP, BIRC2, CA12, CA14, CA2, CA4, CA7, CA9, CAPN1, CETP, CHRM3, CHRNA7, CMA1, CSNK2A2, CTSS, CYP11B2, DGAT1, DPP4, ERN1, ESR2, F10, FAAH, FABP4, GCK, HDAC4, HDAC5, HPGDS, HRH3, HSD11B1, HSD17B1, HSD17B2, HSP90AB1, HTR4, IDH1, IDO1, IMPDH2, JAK2, KCNH2, KDM1A, KDM4C, LTA4H, LTB4R, MMP12, MTNR1A, MTNR1B, NAMPT, NR3C1, OPRL1, PDE2A, PDE4A, PDE4B…
glyzaglabrin	C1OC2=C(O1)C(=C(C=C2)C3=COC4=C(C3=O)C=CC(=C4)O)O	GR	AKR1C3, BCL2L1, CA12, CA14, CA7, CA9, CES1, CETP, CHRNA7, CTSL, CTSS, CYP11B2, DGAT1, F10, FAAH, FABP4, GLS, HSD11B1, HSD17B1, HSD17B2, IDO1, IMPDH2, KCNH2, METAP2, MME, MMP12, NAMPT, PARP1, PARP2, PDE10A, PDE4A, SCN5A, SCN9A, SIGMAR1, SLC5A1, SLC6A2, SLC6A4, SLC6A9, SPR, TDO2, TNKS
guaiol	C[C@H]1CC[C@H](CC2=C1CC[C@@H]2C)C(C)(C)O	ZR	ADRA2A, ALOX5AP, CA12, CA14, CA2, CA4, CA5A, CA5B, CA7, CA9, CAPN1, CES1, CETP, CHRNA7, CTSK, CTSS, CYP11B1, CYP11B2, DGAT1, EPHX2, FDPS, HDAC11, HPGDS, HSD11B1, HSD17B1, HSD17B2, HTR4, IMPDH2, MTNR1A, MTNR1B, NAMPT, PDE10A, PDE3A, PDE4A, PRMT5, PSMB5, REN, SCN9A, SIGMAR1, SLC5A2, SPR
guanine	C1=NC2=C(N1)C(=O)NC(=N2)N	ZF	CA12, CA7, CCR9, CHRNA7, DGAT1, ERN1, HDAC4, METAP2, PDE10A, PDE4A, SCN9A, SMO, SPR
heptanal	CCCCCCC=O	ZF	CCR9, CES1, CYP11B1, FDPS, PDE10A, SCN9A
hexanal	CCCCCC=O	GR, MC, ZF, ZR	CCR9, CYP11B1, FDPS, PDE10A, SCN9A
hexanoic acid	CCCCCC(=O)O	GR, ZF	CES1, CHRNA7, CYP11B1, DGAT1, FPR2, METAP2, MMP12, PDE10A, PDE4A, SCN5A, SCN9A
hexanoic acid, methyl ester	CCCCCC(=O)OC	ZF	CA12, CES1, CHRNA7, CYP11B1, FDPS, FPR2, HDAC11, METAP2, MTNR1B, NAMPT, PDE10A, PDE4A, SCN5A, SCN9A, SIGMAR1
hinesol	C[C@H]1CCC=C([C@]12CC[C@H](C2)C(C)(C)O)C	ATR	ADAM17, ADAMTS5, ADRA2A, ALOX5AP, BIRC2, CA12, CA14, CA2, CA4, CA5A, CA5B, CA7, CA9, CAPN1, CES1, CETP, CHRM3, CHRNA7, CTSK, CTSS, CYP11B1, CYP11B2, DGAT1, DPP4, ELANE, EPHX2, FAAH, FASN, FDPS, GPR88, HDAC1, HDAC11, HDAC2, HDAC4, HDAC5, HDAC6, HDAC9, HRH3, HSD11B1, HSD17B1, HSD17B2, HTR4, IDH1, IDO1, LTA4H, MMP12, MTNR1A, MTNR1B, NAMPT, NPY5R, PDE10A, PDE3A, PDE4A, PDE4B, PRMT5, PSMB5, PTGIR, REN…
hispaglabridin A	CC(=CCC1=C(C=CC(=C1O)[C@H]2CC3=C(C4=C(C=C3)OC(C=C4)(C)C)OC2)O)C	GR	ADRA2A, AKR1C3, ALOX5AP, CA12, CA2, CA4, CA5B, CA7, CA9, CAPN1, CHRNA7, CTSS, CYP11B2, DGAT1, FAAH, HSD11B1, HSD17B1, HSD17B2, HTR4, HTR6, LTA4H, MMP12, MTNR1A, NAMPT, OPRL1, OPRM1, PDE10A, PDE4A, PDE7A, PSMB2, PTGER2, REN, SCN5A, SCN9A, SIGMAR1, SLC5A1, SLC5A2, SPR, TDO2
histidine	C1=C(NC=N1)C[C@@H](C(=O)O)N	GR	CTSK, CYP11B2, DGAT1, KCNH2, METAP2, MME, PDE10A, PDE4A, SCN5A, SCN9A
homobutein	COC1=C(C=CC(=C1)/C=C/C(=O)C2=C(C=C(C=C2)O)O)O	GR	CCR9, CHRNA7, CYP11B1, DGAT1, GLS, MDM4, PDE10A, PDE4A, SCN9A, SLC6A2
humulene epoxide II	C/C/1=C/CC(/C=C\CC2(C(O2)CC1)C)(C)C	ZR	CA12, CA2, CA7, CA9, CHRNA7, CYP11B2, DGAT1, HTR4, MMP12, NAMPT, PDE10A, PDE4A, PRMT5, REN, SCN5A, SCN9A, SIGMAR1
hypoxanthine	C1=NC2=C(N1)C(=O)NC=N2	ZF	CCR9, CES1, CHRNA7, CYP11B1, CYP11B2, DGAT1, ERN1, FDPS, GPR88, KCNH2, METAP2, MME, PDE10A, PDE4A, SCN5A, SCN9A, SMO, SPR, TNKS
imperatorin	CC(=CCOC1=C2C(=CC3=C1OC=C3)C=CC(=O)O2)C	CUP	CA12, CA9, CCR9, CES1, CHRNA7, CYP11B1, CYP11B2, CYP1A1, DGAT1, DPP9, DRD5, ERN1, GLS, GRM1, KCNH2, PDE10A, PDE4A, SCN9A, TDO2, TNKS
isoaromadendrene epoxide	CC1CCC2C1C3C(C3(C)C)CC4C2(O4)C	ZR	ACACA, ACACB, ADAMTS4, ADAMTS5, AKR1C3, ALOX5AP, AVPR1A, BIRC2, BRD2, BRD4, CA12, CA14, CA2, CA4, CA5B, CA6, CA7, CA9, CETP, CFD, CHRNA7, CMA1, CNR1, CTSB, CTSS, CYP11B1, CYP11B2, DGAT1, DPP4, EGLN2, ENPP2, FAAH, GCK, GHSR, GLS, GNRHR, HDAC6, HPGDS, HRH3, HSD11B1, HSD17B2, HSP90AB1, IDH1, IDO1, IMPDH2, KIF11, LDHA, LTA4H, MCL1, MMP12, MMP13, NAMPT, NOTUM, NPY5R, NR3C1, OPRL1, PDE10A, PDE2A, PDE4A…
isoborneol	C[C@]12CC[C@H](C1(C)C)CC2O	ZR	ADAMTS5, AKR1C3, ALOX5AP, CA12, CA14, CA2, CA4, CA5A, CA5B, CA7, CES1, CHRNA7, CTSK, CYP11B2, DGAT1, HRH3, HSD11B1, LTA4H, MME, MMP12, NAMPT, NPY5R, OPRL1, PDE10A, PDE4A, PDE7A, PI4KB, REN, SCN5A, SCN9A, SIGMAR1, SLC5A2
isobutyl phthalate	CC(C)COC(=O)C1=CC=CC=C1C(=O)OCC(C)C	ZF	CA12, CA9, CCR9, CES1, CHRNA7, CTSK, CYP11B1, CYP1A1, FDPS, HTR4, KCNH2, PDE10A, PDE4A, QPCT, SCN9A, SPR
isoderrone	CC1(C=CC2=C(O1)C=CC(=C2)C3=COC4=CC(=CC(=C4C3=O)O)O)C	GR	ACACA, ACACB, AKR1C3, ALOX5AP, CA12, CA14, CA7, CA9, CHRNA7, CTSK, CTSL, CYP11B2, DGAT1, HDAC4, HRH3, HSD17B1, HSD17B2, KEAP1, KIF11, MDM4, METAP2, MME, MMP12, NAMPT, NOTUM, NPY5R, OPRL1, OPRM1, PARP2, PDE10A, PDE4A, PDE7A, PSMB2, REN, SCN5A, SCN9A, SIGMAR1, SLC5A1, SLC5A2, SLC6A2, SLC6A9, SPR, TDO2
isoeugenol | trans-isoeugenol	C/C=C/C1=CC(=C(C=C1)O)OC	ZF, ZR	CCR9, CHRNA7, CYP11B1, DGAT1, GLS, KCNH2, MDM4, PDE10A, SCN9A
isoferulic acid	B(C1=CC=C(C=C1)Br)(O)O	ZR	CCKAR, CCR9, CES1, CHRNA7, CYP11B1, CYP11B2, FDPS, GLS, KCNH2, PDE10A, QPCT, SCN9A, TNKS
isoformononetin	COC1=CC2=C(C=C1)C(=O)C(=CO2)C3=CC=C(C=C3)O	GR	CES1, CHRNA7, CYP11B2, DGAT1, F10, GLS, HSD11B1, KCNH2, METAP2, MME, MMP12, PDE10A, PDE4A, PI4KB, SCN9A, SIGMAR1
isolicoflavonol	CC(=CCC1=C(C=CC(=C1)C2=C(C(=O)C3=C(C=C(C=C3O2)O)O)O)O)C	GR	ADRB2, AKR1C3, CCR9, CES1, CHRM1, CHRNA7, CYP11B1, CYP11B2, CYP1A1, DGAT1, DRD4, GLS, HSD11B1, HTR4, LTB4R, MDM4, NAMPT, NOTUM, PDE10A, PDE4A, SCN9A, SIGMAR1, SLC6A2, SLC6A4, SMO, TNKS
isolupalbigenin	CC(=CCC1=C(C=CC(=C1)C2=COC3=C(C(=CC(=C3C2=O)O)O)CC=C(C)C)O)C	GR	AKR1C3, CA12, CA14, CA9, CES1, CHRNA7, CTSK, CYP11B2, DGAT1, GLS, HSD17B2, LTB4R, METAP2, MTNR1B, NAMPT, NOTUM, OPRL1, PARP2, PDE10A, PDE4A, PSMB2, SCN9A, SIGMAR1, SLC6A2, SLC6A4, SMO, TDO2
isomagnolol	C=CCC1=CC=C(C=C1)OC2=C(C=CC(=C2)CC=C)O	MC	AKR1C3, CCR9, CES1, CHRNA7, CYP11B1, CYP11B2, CYP1A1, DGAT1, DRD4, FAAH, FDPS, GLS, HRH3, HTR6, MDM4, PDE10A, PDE4A, SCN5A, SCN9A, SIGMAR1, SLC6A2
isoononin	COC1=CC2=C(C=C1)C(=O)C(=CO2)C3=CC=C(C=C3)O[C@H]4[C@@H]([C@H]([C@@H]([C@H](O4)CO)O)O)O	GR	AKR1C3, CA12, CHRNA7, CTSK, CYP11B2, DGAT1, DRD5, GLS, HRH3, METAP2, MME, MMP12, NAMPT, NPY5R, PDE10A, PDE4A, SCN9A, SIGMAR1, SLC5A2, SLC6A2, SLC6A9, TNKS
isosakuranetin	COC1=CC=C(C=C1)[C@@H]2CC(=O)C3=C(C=C(C=C3O2)O)O	CUP	ALOX5AP, CA12, CA4, CA5A, CA5B, CA7, CA9, CES1, CETP, CHRNA7, CTSK, CTSS, CYP11B2, DGAT1, FAAH, FDPS, GLS, HDAC11, HDAC4, HRH3, HSD11B1, METAP2, MTNR1A, MTNR1B, PDE10A, PDE3A, PDE4A, PI4KB, PRMT5, REN, SCN9A, SIGMAR1, SPR
isotrifoliol	COC1=CC(=CC2=C1C3=C(C4=C(O3)C=C(C=C4)O)C(=O)O2)O	GR	AKR1C3, CCR9, CHRNA7, CYP11B2, DGAT1, DRD5, ERN1, GLS, KCNH2, MDM4, METAP2, PDE10A, PDE4A, PI4KB, SCN9A, SIGMAR1, SLC6A2
kaempferol	C1=CC(=CC=C1C2=C(C(=O)C3=C(C=C(C=C3O2)O)O)O)O	GR	AKR1C3, CCR9, CES1, CHRNA7, CYP11B1, CYP11B2, CYP1A1, DGAT1, DRD4, FDPS, GLS, KCNH2, PDE10A, PDE4A, SCN5A, SCN9A, SIGMAR1, SLC6A2, SMO, TNKS
kanzonol B	CC1(C=CC2=C(O1)C=CC(=C2)/C=C/C(=O)C3=C(C=C(C=C3)O)O)C	GR	CA12, CA7, CHRNA7, CTSK, CYP11B2, DGAT1, MDM4, OPRL1, PARP2, PDE10A, PDE4A, SCN9A
kanzonol D	CC(=CCC1=C(C=CC(=C1)C2=CC(=O)C3=C(O2)C=C(C=C3)O)O)C	GR	AKR1C3, CCR9, CHRNA7, CYP11B1, CYP11B2, DGAT1, ERN1, GLS, HSD11B1, KCNH2, LTB4R, METAP2, MMP12, NAMPT, PDE10A, PDE4A, SCN9A, SIGMAR1, SLC6A2, SLC6A4, TDO2, TNKS
kanzonol T	CC1(C=CC2=C(O1)C=CC(=C2O)C3=COC4=C(C3=O)C(=C(C(=C4)O)CCC(C)(C)O)O)C	GR	ACACA, ACACB, AKR1C3, ALOX5AP, CA12, CA2, CA4, CA7, CA9, CAPN1, CASP6, CES1, CHRM1, CHRM3, CHRNA7, CTSL, CYP11B2, DGAT1, FAAH, GPR84, HDAC4, HRH3, HSD11B1, HSD17B1, HSD17B2, HTR4, HTR6, LDHA, MAP3K12, MMP12, NAMPT, NMT1, NPY5R, NR3C1, OPRL1, OPRM1, PDE10A, PDE4A, PDE7A, PSMB2, REN, SCN5A, SCN9A, SIGMAR1, SLC5A1, SLC5A2, SLC6A2, SLC6A9, SPHK1, SPR, TACR2, TDO2
kanzonol X	CC(=CCC1=C(C=CC(=C1O)[C@H]2CC3=C(C(=C(C=C3)O)CC=C(C)C)OC2)O)C	GR	ABCG2, ADRA2A, AKR1C3, CA12, CA2, CA7, CA9, CAPN1, CES1, CHRNA7, CYP11B1, CYP11B2, DGAT1, FABP4, HSD11B1, HSD17B1, HSD17B2, IMPDH2, LTB4R, MMP12, MTNR1A, MTNR1B, NAMPT, NQO2, OPRL1, PDE10A, PDE7A, PSMB2, PTGER2, REN, SCN9A, SIGMAR1, SLC5A1, SLC5A2, SPR, TDO2
kanzonol Y	CC(=CCC1=CC(=C(C=C1O)O)C(=O)C(CC2=CC(=C(C=C2)O)CC=C(C)C)O)C	GR	CA12, CA7, CA9, CCR9, CES1, CHRNA7, CYP11B1, DGAT1, FDPS, GLS, GPR88, HDAC1, HDAC3, HSD11B1, HTR4, LTB4R, NAMPT, PARP2, PDE10A, PTGER3, SCN9A, SIGMAR1
kumatakenin	COC1=CC(=C2C(=C1)OC(=C(C2=O)OC)C3=CC=C(C=C3)O)O	GR	AKR1C3, CCR9, CES1, CHRNA7, CYP11B2, CYP1A1, DGAT1, GLS, KCNH2, MDM4, PDE10A, PDE4A, PI4KB, SCN5A, SCN9A, SIGMAR1
ledene oxide-(II)	CC1CCC23C1C4C(C4(C)C)CCC2(O3)C	ATR	ACACA, ADAMTS5, ALOX5AP, CA12, CA5B, CA7, CA9, CETP, CHRNA7, CMA1, CTSA, CYP11B1, CYP11B2, DGAT1, DPP4, EGLN2, EPHX2, GLS, HDAC6, HSD11B1, IDO1, LTA4H, METAP2, NAMPT, NOTUM, NPY5R, OPRL1, PDE10A, PDE4A, SCN9A, SIGMAR1, SLC22A12, SLC5A2, SLC6A2, SLC6A4, TNKS
ledol	C[C@@H]1CC[C@@H]2[C@H]1[C@H]3[C@@H](C3(C)C)CC[C@]2(C)O	ZF	ACACA, ACACB, ADAMTS4, ADAMTS5, ALOX5AP, CA12, CA14, CA5B, CA7, CHRNA7, CMA1, CTSS, CYP11B2, DGAT1, DHODH, DPP4, FAAH, HDAC6, HDAC7, HSD11B1, HSD17B2, LTA4H, MMP12, NAMPT, OPRL1, PDE10A, PDE2A, PDE4A, REN, SCN9A, SIGMAR1, SLC5A1, SLC5A2, SLC6A4, SPHK1
leucine	CC(C)C[C@@H](C(=O)O)N	GR	ALOX5AP, CA12, CA14, CAPN1, CTSK, CYP11B2, DGAT1, DHODH, FAAH, HSD17B2, METAP2, MMP12, NAMPT, OPRL1, PARP2, PDE10A, PDE4A, PSMB2, REN, RIPK1, SCN9A, SIGMAR1, SLC5A1
licoagrochalcone A	CC(=CCC1=C(C=CC(=C1)/C=C/C(=O)C2=C(C=C(C=C2)O)O)O)C	GR	CCR9, CHRNA7, CYP11B1, CYP11B2, DGAT1, GLS, MDM4, PARP2, PDE10A, PDE4A, PTGER3, SCN9A, SLC6A2
licoagrochalcone C	CC(=CCC1=C(C=CC(=C1OC)/C=C/C(=O)C2=CC(=C(C=C2)O)O)O)C	GR	ABCG2, CCR9, CHRNA7, CYP11B2, DGAT1, DRD5, ERN1, GLS, KCNH2, MDM4, PDE10A, SCN9A
licoagrochalcone D	CC(C)(C1CC2=C(O1)C=CC(=C2OC)/C=C/C(=O)C3=CC=C(C=C3)O)O	GR	ALOX5, ALOX5AP, CA4, CA7, CES1, CHRNA7, CYP11B2, DGAT1, ERN1, FAAH, FDPS, GRM1, HDAC4, HDAC5, HSD11B1, MTNR1A, MTNR1B, OPRL1, PDE10A, PDE3A, PDE4A, PI4KB, PTGER2, REN, SCN9A, SIGMAR1, SLC5A2
licoarylcoumarin	CC(C)(C=C)C1=C2C(=C(C=C1O)OC)C=C(C(=O)O2)C3=C(C=C(C=C3)O)O	GR	CCR9, CHRNA7, CYP11B2, DGAT1, DRD5, GLS, MDM4, PDE10A, SCN9A
licochalcone A	CC(C)(C=C)C1=C(C=C(C(=C1)C=CC(=O)C2=CC=C(C=C2)O)OC)O	GR	CES1, CHRNA7, CTSK, CYP11B2, DGAT1, GLS, MDM4, PDE10A, PDE4A, SCN9A
licochalcone B	COC1=C(C=CC(=C1O)O)/C=C/C(=O)C2=CC=C(C=C2)O	GR	CCR9, CHRNA7, CYP11B2, DGAT1, ERN1, FDPS, GLS, MDM4, PDE10A, PDE4A, PI4KB, SCN9A
licochalcone C	CC(=CCC1=C(C=CC(=C1OC)/C=C/C(=O)C2=CC=C(C=C2)O)O)C	GR	CCR9, CHRNA7, CYP11B2, DGAT1, ERN1, GLS, MDM4, PDE10A, PDE4A, PI4KB, SCN9A
licochalcone D	CC(=CCC1=C(C=CC(=C1)C(=O)/C=C/C2=C(C(=C(C=C2)O)O)OC)O)C	GR	CCR9, CHRNA7, CYP11B2, DGAT1, ERN1, GLS, MDM4, OPRL1, PDE10A, PDE4A, PI4KB, SCN9A, TNKS
licochalcone E	C[C@H](C1=C(C=C(C(=C1)/C=C/C(=O)C2=CC=C(C=C2)O)OC)O)C(=C)C	GR	CHRNA7, CYP11B2, DGAT1, GLS, MDM4, OPRL1, PDE10A, PDE4A, SCN9A, SIGMAR1
licocoumarone	CC(=CCC1=C(C2=C(C=C1O)OC(=C2)C3=C(C=C(C=C3)O)O)OC)C	GR	ADRA2C, AKR1C3, CA12, CAPN1, CCR9, CHRNA7, CYP11B2, DGAT1, FAAH, LTB4R, MDM4, MMP12, NAMPT, OPRL1, PDE10A, PDE4A, PSMB2, PTGER2, SCN9A, SIGMAR1, SLC6A2, TDO2
licoflavanone	CC(=CCC1=C(C=CC(=C1)C2CC(=O)C3=C(C=C(C=C3O2)O)O)O)C	GR	ALOX5AP, CA12, CA4, CA5B, CA7, CA9, CES1, CETP, CHRNA7, CTSK, CTSS, CYP11B1, CYP11B2, DGAT1, GPR88, HDAC1, HDAC11, HDAC4, HDAC5, HSD11B1, METAP2, NOTUM, NPY5R, OPRL1, PDE10A, PDE3A, PDE4A, PDE4B, PRMT5, REN, SCN9A, SIGMAR1, SLC6A2, SLC6A4, SPR
licoflavone A	CC(=CCC1=CC2=C(C=C1O)OC(=CC2=O)C3=CC=C(C=C3)O)C	GR	AKR1C3, CCR9, CHRNA7, CYP11B1, CYP11B2, CYP1A1, DGAT1, ERN1, FAAH, GLS, KCNH2, LTB4R, METAP2, NAMPT, PDE10A, PDE4A, PSMB2, SCN9A, SIGMAR1, SLC6A2, SLC6A4, SMO, TDO2
licoflavone B	CC(=CCC1=CC2=C(C=C1O)OC(=CC2=O)C3=CC(=C(C=C3)O)CC=C(C)C)C	GR	CA9, CCR9, CYP11B1, CYP11B2, CYP1A1, DGAT1, ERN1, GLS, LTB4R, METAP2, NAMPT, PDE10A, PDE4A, PSMB2, PTGER3, SCN9A, SIGMAR1, SLC6A2, SLC6A4, TDO2, TNKS
licoflavone C	CC(=CCC1=C2C(=C(C=C1O)O)C(=O)C=C(O2)C3=CC=C(C=C3)O)C	GR	AKR1C3, CCR9, CHRNA7, CYP11B1, CYP11B2, CYP1A1, DGAT1, ERN1, GLS, KCNH2, LTB4R, MDM4, METAP2, NAMPT, NOTUM, OPRL1, PDE10A, PDE4A, PSMB2, SCN9A, SIGMAR1, SLC6A2, SLC6A4
licoflavonol	CC(=CCC1=C(C2=C(C=C1O)OC(=C(C2=O)O)C3=CC=C(C=C3)O)O)C	GR	AKR1C3, CCR9, CES1, CYP11B1, CYP11B2, CYP1A1, DGAT1, GLS, HSD11B1, HTR4, KCNH2, LTB4R, MDM4, PDE10A, PDE4A, SCN5A, SCN9A, SIGMAR1, SLC6A2, SMO, SPR, TNKS
licofuranone	CC(=CCC1=C(C(=C(C=C1O)O)C2C(=O)C3=C(O2)C=C(C=C3)O)OC)C	GR	AKR1C3, ALOX5AP, BIRC2, CA12, CA4, CA7, CAPN1, CCKAR, CES1, CETP, CHRNA7, CTSK, CYP11B2, DGAT1, FAAH, GLS, HDAC4, HDAC5, HSD11B1, HSD17B1, HSD17B2, LTB4R, MDM4, MMP12, MTNR1B, OPRL1, PDE2A, PDE4A, PDE4B, SCN9A, SLC6A2, SLC6A4
licoisoflavone | licoisoflavone A	CC(=CCC1=C(C=CC(=C1O)C2=COC3=CC(=CC(=C3C2=O)O)O)O)C	GR	AKR1C3, CA9, CAPN1, CTSA, CYP11B1, CYP11B2, DGAT1, GLS, HDAC4, HSD17B1, LTB4R, MDM4, METAP2, NAMPT, NOTUM, OPRL1, OPRM1, PARP2, PDE10A, PDE4A, PSMB2, SCN9A, SIGMAR1, SLC6A2, SLC6A4, SLC6A9, TDO2
licoisoflavone B	CC1(C=CC2=C(O1)C=CC(=C2O)C3=COC4=CC(=CC(=C4C3=O)O)O)C	GR	AKR1C3, ALOX5AP, CA7, CHRM1, CYP11B2, DGAT1, HDAC4, HRH3, HSD17B1, MDM4, MME, MMP12, NPY5R, OPRL1, OPRM1, PDE10A, PDE4A, REN, SCN5A, SCN9A, SIGMAR1, SLC5A1, SLC6A2, SLC6A9, SPR
liconeolignan	CC(=CCC1=C(C=CC(=C1)C2=C(C3=CC(=C(C=C3O2)OC)OC)O)O)C	GR	ALOX5, BIRC2, CHRNA7, CYP11B2, DGAT1, F10, FABP4, GLS, HSD17B1, KCNH2, MDM4, OPRL1, PDE10A, PDE4A, PTGDR2, SCN9A, SIGMAR1, TNKS
licoricone	CC(=CCC1=C(C=C(C(=C1OC)C2=COC3=C(C2=O)C=CC(=C3)O)O)OC)C	GR	AKR1C3, CA12, CHRNA7, CTSA, CYP11B2, DGAT1, DRD5, FABP4, IMPDH2, KEAP1, MDM4, METAP2, NAMPT, OPRL1, PDE10A, PDE4A, PDE4B, PDE7A, REN, SCN9A, SIGMAR1, TDO2
licoriphenone	CC(=CCC1=C(C=C(C(=C1OC)CC(=O)C2=C(C=C(C=C2)O)O)O)OC)C	GR	AKR1C3, CA12, CHRNA7, CYP11B2, DGAT1, GLS, KEAP1, LTB4R, MDM4, METAP2, NAMPT, OPRL1, PDE10A, PDE4A, SCN9A, SIGMAR1
limonen-6-ol, pivalate	CC1=CCC(CC1OC(=O)C(C)(C)C)C(=C)C	CUP	CA12, CA14, CA2, CA4, CA7, CA9, CES1, CHRNA7, CTSK, CTSS, CYP11B1, CYP11B2, FDPS, HPGDS, HTR4, PDE4A, SCN9A, SPR, TNKS
limonene oxide	CC(=C)C1CCC2(C(C1)O2)C	ZR	ACACA, ADAMTS5, ADRA2A, AKR1C3, ALK, ALOX5AP, CA12, CA14, CA2, CA4, CA5B, CA7, CA9, CAPN1, CHRNA7, CTSK, CTSS, CYP11B2, DGAT1, DPP4, EGLN2, ESR1, F11, HDAC1, HDAC2, HDAC4, HPGDS, HRH3, HSD11B1, HSD17B1, HSD17B2, HSP90AB1, IDO1, IMPDH2, KDM1A, LTA4H, MMP12, NAMPT, NPY5R, OPRL1, PARP1, PDE10A, PDE2A, PDE4A, PDE4B, PDE7A, PGR, PIK3CB, PIK3CD, PLA2G4A, PSMB5, REN, SCN5A, SCN9A, SIGMAR1, SLC5A2, SLC6A…
limonene oxide cis	CC(=C)[C@H]1CC[C@]2([C@@H](C1)O2)C	CUP	ACACA, ADAMTS5, ADRA2A, AKR1C3, ALK, ALOX5AP, CA12, CA14, CA2, CA4, CA5B, CA7, CA9, CAPN1, CHRNA7, CTSK, CTSS, CYP11B2, DGAT1, DPP4, EGLN2, ESR1, F11, HDAC1, HDAC2, HDAC4, HPGDS, HRH3, HSD11B1, HSD17B1, HSD17B2, HSP90AB1, IDO1, IMPDH2, KDM1A, LTA4H, MMP12, NAMPT, NPY5R, OPRL1, PARP1, PDE10A, PDE2A, PDE4A, PDE4B, PDE7A, PGR, PIK3CB, PIK3CD, PLA2G4A, PSMB5, REN, SCN5A, SCN9A, SIGMAR1, SLC5A2, SLC6A…
limonene oxide trans	CC(=C)[C@@H]1CC[C@]2([C@@H](C1)O2)C	CUP	ACACA, ADAMTS5, ADRA2A, AKR1C3, ALK, ALOX5AP, CA12, CA14, CA2, CA4, CA5B, CA7, CA9, CAPN1, CHRNA7, CTSK, CTSS, CYP11B2, DGAT1, DPP4, EGLN2, ESR1, F11, HDAC1, HDAC2, HDAC4, HPGDS, HRH3, HSD11B1, HSD17B1, HSD17B2, HSP90AB1, IDO1, IMPDH2, KDM1A, LTA4H, MMP12, NAMPT, NPY5R, OPRL1, PARP1, PDE10A, PDE2A, PDE4A, PDE4B, PDE7A, PGR, PIK3CB, PIK3CD, PLA2G4A, PSMB5, REN, SCN5A, SCN9A, SIGMAR1, SLC5A2, SLC6A…
linalyl propionate	CC(C)OC1=C(C=CC=N1)C=O	ATR	CCR9, CES1, CHRNA7, CTSS, CYP11B2, ERN1, FDPS, HDAC6, KCNH2, PDE10A, PDE4A, SCN5A, SCN9A, SPR, TNKS
linoleic acid	C([N+](=O)[O-])F	ATR, CUP, ZF, ZR	CCR9, CES1, CHRNA7, CYP11B1, FDPS, HDAC11, NAMPT, PDE10A, PTGER3, SCN9A, TNKS
linoleic acid ethyl ester	CCCCC/C=C\C/C=C\CCCCCCCC(=O)OCC	ATR, ZR	CES1, CHRNA7, CYP11B1, CYP11B2, DGAT1, FAAH, FDPS, FPR2, PDE10A, QPCT, SCN9A
linolenic acid	CC/C=C\C/C=C\C/C=C\CCCCCCCC(=O)O	ZF, ZR	CHRNA7, CYP11B1, CYP11B2, DGAT1, MDM2, METAP2, NAMPT, PDE10A, PDE4A, PIK3CA, PSMB2, SCN9A, SIGMAR1, TACR3, TBXAS1
longiverbenone	CC1=CC(=O)C2C3C1C2(CCCC3(C)C)C	ATR	CA12, CA5B, CA7, CCR9, CES1, CHRNA7, CTSK, DGAT1, F2, FDPS, HDAC4, METAP2, NPY5R, PDE10A, PDE3A, PDE4A, PTGIR, SCN9A, SPR, TNKS
L-synephrine	CNC[C@H](C1=CC=C(C=C1)O)O	CUP	CCR9, CES1, CHRNA7, CYP11B1, DGAT1, GLS, KCNH2, MME, SCN5A, SCN9A, SLC6A2, SPR
lupiwighteone	CC(=CCC1=C2C(=C(C=C1O)O)C(=O)C(=CO2)C3=CC=C(C=C3)O)C	GR	AKR1C3, CA12, CHRNA7, CYP11B2, DGAT1, GLS, HSD11B1, HSD17B2, LTB4R, MDM4, METAP2, MTNR1B, OPRL1, PARP2, PDE10A, PDE4A, PSMB2, SCN9A, SIGMAR1, SLC5A1, SMO
luteolin	C1=CC(=C(C=C1C2=CC(=O)C3=C(C=C(C=C3O2)O)O)O)O	ZF, ZR	AKR1C3, CCR9, CHRNA7, CTSL, CYP11B1, CYP1A1, CYP2A6, DGAT1, DRD4, ERN1, GLS, HDAC1, LTB4R, MDM4, METAP2, NAMPT, NOTUM, PDE10A, PSMB2, SCN9A, SIGMAR1, SLC6A2, SLC6A4, SLC6A9, SNCA
luteone	CC(=CCC1=C(C2=C(C=C1O)OC=C(C2=O)C3=C(C=C(C=C3)O)O)O)C	GR	AKR1C3, CAPN1, CHRM1, CTSA, CYP11B2, DGAT1, HDAC4, HSD17B1, MDM4, METAP2, MMP12, OPRL1, OPRM1, PARP2, PDE10A, PDE4A, PSMB2, SCN9A, SIGMAR1, SLC6A2, TDO2
magnaldehyde B	C=CCC1=CC(=C(C=C1)O)C2=C(C=CC(=C2)C=CC=O)O	MC	CCR9, CES1, CHRM1, CYP11B1, DGAT1, DRD4, GLS, LTB4R, PDE10A, PTGER3, SCN9A, SIGMAR1, SLC6A2, SLC6A4, SNCA
magnaldehyde D	C=CCC1=CC(=C(C=C1)O)C2=C(C=CC(=C2)C=O)O	MC	CCR9, CES1, CHRM1, CHRNA7, CYP11B1, DGAT1, FDPS, GLS, METAP2, PDE10A, SCN9A, SIGMAR1, SLC6A2
magnaldehyde E	C=CCC1=C(C=CC(=C1)C2=C(C=CC(=C2)C=O)O)O	MC	CCR9, CES1, CHRNA7, CYP11B1, CYP11B2, DGAT1, FAAH, GLS, HDAC4, KCNH2, LTB4R, PARP2, PDE10A, PDE4A, SCN9A, SLC6A2, SMO, SPR, TNKS
magnatriol B	C=CCC1=C(C=CC(=C1)C2=C(C=CC(=C2)O)O)O	MC	CCR9, CES1, CHRNA7, CYP11B2, DGAT1, F10, FAAH, GLS, HSD11B1, KCNH2, PDE10A, PDE4A, SCN9A, SIGMAR1, SLC5A1, SMO
magnolignan A	C=CCC1=CC(=C(C=C1)O)C2=C(C=CC(=C2)CC(CO)O)O	MC	AKR1C3, CCR9, CHRNA7, CTSL, CYP11B1, CYP11B2, DGAT1, GLS, MDM4, PDE10A, PSMB2, SCN9A, SIGMAR1, SLC6A2
magnolignan C	C=CCC1=C(C=CC(=C1)C2=C(C=CC(=C2)CC(CO)O)O)O	MC	CA12, CAPN1, CCR9, CHRNA7, CYP11B1, CYP11B2, DGAT1, GLS, HSD11B1, MDM4, PDE10A, PTGER3, SCN9A, SIGMAR1, SLC6A2, SPR
magnolignan E	C=CCC1=CC(=C(C=C1)O)C2=CC3=C(C=C2)O[C@H]([C@@H]3O)CO	MC	ADORA1, ADRA2A, AKR1C3, CA12, CA7, CES1, CYP11B1, CYP11B2, DGAT1, HDAC4, HRH3, HSD11B1, HSD17B1, HSD17B2, KCNH2, NAMPT, NOTUM, OPRL1, PDE10A, PDE4A, PDE4B, REN, SCN9A, SIGMAR1, SLC5A2, SLC6A9, SPR, TNKS
magnolol	C=CCC1=CC(=C(C=C1)O)C2=C(C=CC(=C2)CC=C)O	MC	CCR9, CES1, CYP11B1, DGAT1, GLS, MDM4, PDE10A, SCN9A, SLC6A2
malic acid	C(C(C(=O)O)O)C(=O)O	ZF	AKR1C3, DGAT1, MDM4, PDE10A, PDE4A, SCN9A, SLC6A2
m-coumaric acid	C1=CC(=CC(=C1)O)/C=C/C(=O)O	CUP	CHRNA7, CYP11B1, DGAT1, GLS, MDM4, METAP2, PARP2, PDE10A, PDE4A, SCN9A, SLC6A2
me-6-gingerol	CCCCCC(CC(=O)CCC1=CC(=C(C=C1)OC)OC)O	ZR	AKR1C3, CCR9, CYP11B1, DGAT1, GLS, PDE10A, PDE4A, SCN9A, SIGMAR1, SLC6A2, TNKS
melatonin	CC(=O)NCCC1=CNC2=C1C=C(C=C2)OC	ZR	ABCG2, ADRB3, BCL2L1, CA12, CA9, CES1, CHRNA7, CYP11B1, CYP11B2, DGAT1, DPP9, EPHX2, ERN1, FDPS, GLS, GPR88, HDAC1, HDAC2, HDAC3, HDAC6, HSD11B1, KCNH2, METAP2, MMP7, MTNR1A, MTNR1B, NAMPT, NQO2, PARP2, PDE10A, PRMT5, SCN9A, SIGMAR1, SLC6A4, SNCA
menthol	CC1CCC(C(C1)O)C(C)C	ZF	ADAMTS5, ALOX5AP, CA12, CA14, CA2, CA5A, CA5B, CA7, CA9, CAPN1, CES1, CHRNA7, CTSK, CTSS, CYP11B1, CYP11B2, DGAT1, HSD11B1, HSD17B1, HSD17B2, HTR4, MME, MMP12, NAMPT, PDE10A, PDE4A, PRMT5, PSMB5, REN, SCN5A, SCN9A, SIGMAR1, SLC5A1, SLC5A2, SPR
methanecarbothiolic acid	CC(=O)S	CUP	CES1, PDE10A, PDE4A, SCN9A
methyl 6-gingerol	CCCCC[C@@H](CC(=O)CCC1=CC(=C(C=C1)OC)OC)O	ZR	AKR1C3, CCR9, CYP11B1, DGAT1, GLS, PDE10A, PDE4A, SCN9A, SIGMAR1, SLC6A2, TNKS
methyl benzoate	COC(=O)C1=CC=CC=C1	ZF	CES1, CHRNA7, CYP11B2, FDPS, GLS, KCNH2, MTNR1B, PDE10A, PDE4A, SCN5A, SCN9A, SPR
methyl caprate	CCCCCCCCCC(=O)OC	ZF	CA12, CA7, CES1, CHRNA7, CYP11B1, FDPS, HDAC11, HDAC3, METAP2, MTNR1B, NAMPT, PDE10A, PDE4A, SCN5A, SCN9A, SIGMAR1
methyl eugenol	COC1=C(C=C(C=C1)CC=C)OC	ZR	CCR9, CHRNA7, CYP11B2, DGAT1, GLS, KCNH2, PDE10A, QPCT, SCN9A, TNKS
methyl myristate	CCCCCCCCCCCCCC(=O)OC	ZF	CA12, CA7, CES1, CHRNA7, CYP11B1, FDPS, HDAC11, HDAC3, METAP2, MTNR1B, NAMPT, PDE10A, PDE4A, SCN5A, SCN9A, SIGMAR1
monohydroxy-tetramethoxyflavone | monohydroxytetramethoxyflavone	COC1=C(C(=C(C2=C1C(=O)C(=C(O2)C3=CC=CC=C3)OC)O)OC)OC	CUP	CES1, CHRNA7, CYP11B2, CYP1A1, DGAT1, FABP4, FDPS, GLS, HTR4, MDM4, MTNR1B, PDE10A, PDE4A, PI4KB, SCN5A, SCN9A, SIGMAR1
morachalcone A	CC(=CCC1=C(C=CC(=C1O)C(=O)/C=C/C2=C(C=C(C=C2)O)O)O)C	GR	CHRNA7, CYP11B2, DGAT1, GLS, MDM4, PDE10A, PDE4A, SCN9A
muscone	C[C@@H]1CCCCCCCCCCCCC(=O)C1	ATR	CA12, CA2, CA7, CA9, CHRNA7, DGAT1, MTNR1B, PDE3A, PDE7A, PRMT5, SCN9A, SIGMAR1, SPR
myristic acid	C1=CC=C(C(=C1)C#N)C(=O)NN	ZF, ZR	CA12, CA4, CA9, CES1, CHRNA7, CTSK, CYP11B1, FDPS, GLS, GPR88, HDAC11, HSD17B1, HTR4, MTNR1B, PDE10A, PDE4A, QPCT, SCN5A, SCN9A, TNKS
myristoleic acid	CCCC/C=C\CCCCCCCC(=O)O	ZF	CHRNA7, CYP11B1, CYP11B2, DGAT1, DRD3, FAAH, MDM2, METAP2, OXTR, PDE10A, PDE4A, REN, SCN9A, TBXAS1
naringenin chalcone	C1=CC(=CC=C1/C=C/C(=O)C2=C(C=C(C=C2O)O)O)O	ATR	CA7, CCR9, CHRNA7, CYP11B1, DGAT1, DRD4, GLS, HDAC3, KCNH2, MDM4, METAP2, PARP2, PDE10A, PDE4A, RARG, SCN9A, SLC6A2, SLC6A4
nerolidol	CC(=CCC/C(=C/CC[C@](C)(C=C)O)/C)C	ZR	CA12, CHRNA7, CYP11B2, DGAT1, DRD5, HSD11B1, NAMPT, OPRL1, PDE10A, PDE2A, PDE4A, PDE7A, PRMT5, SCN9A, SIGMAR1, SLC22A12, SLC6A2
N-methyltyramine	CNCCC1=CC=C(C=C1)O	CUP	CCR9, CES1, CHRNA7, CYP11B2, DGAT1, FAAH, FDPS, GLS, HSD11B1, KCNH2, MMP12, PDE10A, SCN5A, SCN9A, SIGMAR1
non-1-yn-5-en-9-aldehyde, 4-carbethoxy-	CCOC(=O)C(CC#C)/C=C/CCC=O	CUP	CA12, CA6, CA7, CA9, CHRNA7, CMA1, CTSS, CYP11B2, DGAT1, NAMPT, OPRL1, PARP2, PDE10A, PDE4A, SCN9A
nonanal	CCCCCCCCC=O	CUP, GR, ZF, ZR	CCR9, CES1, CYP11B1, FDPS, PDE10A, SCN9A
nonanoic acid	CCCCCCCCC(=O)O	ZF	CES1, CHRNA7, CYP11B1, FPR2, HDAC11, METAP2, MMP12, PDE10A, PDE4A, SCN5A, SCN9A
n-undecanal | undecanal	CCCCCCCCCCC=O	CUP, ZF	CCR9, CES1, CYP11B1, FDPS, PDE10A, SCN9A
obovatol	C=CCC1=CC=C(C=C1)OC2=CC(=CC(=C2O)O)CC=C	MC	AKR1C3, CCR9, CES1, CHRNA7, CYP11B1, CYP11B2, CYP1A1, DGAT1, DRD4, FAAH, FDPS, GLS, HTR6, KCNH2, PDE10A, PDE4A, SCN5A, SCN9A, SIGMAR1, SLC6A2, SLC6A4
o-coumaric acid	C1=CC=C(C(=C1)/C=C/C(=O)O)O	ZR	CCR9, CES1, CHRNA7, CYP11B1, CYP11B2, FDPS, GLS, KCNH2, MDM4, PDE10A, PDE4A, SCN9A
octanal	CCCCCCCC=O	CUP, GR, ZF, ZR	CCR9, CES1, CYP11B1, FDPS, PDE10A, SCN9A
octanoic acid	CCCCCCCC(=O)O	ZF	CES1, CHRNA7, CYP11B1, FPR2, HDAC11, METAP2, MMP12, PDE10A, PDE4A, SCN5A, SCN9A
osthol	CC(=CCC1=C(C=CC2=C1OC(=O)C=C2)OC)C	ATR	ADRA1D, CCR9, CHRNA7, CYP11B2, CYP1A1, DGAT1, DPP9, DRD5, ERN1, GLS, KCNH2, MDM4, PDE10A, PDE4A, QPCT, SCN9A, TNKS
palmitamide	CCCCCCCCCCCCCCCC(=O)N	ZR	CES1, CYP11B1, FAAH, FDPS, GPR88, METAP2, PDE10A, PDE4A, SCN9A
palmitoleic acid	CCCCCC/C=C\CCCCCCCC(=O)O	ZF, ZR	CHRNA7, CTSK, CYP11B1, CYP11B2, DGAT1, DRD3, FAAH, HSD11B1, METAP2, MMP12, OXTR, PDE10A, PDE4A, SCN9A, TBXAS1
palmitoleic acid, methyl ester	CC1=C(N=C(C=C1)C)N	ZR	CA12, CA9, CHRNA7, CYP11B2, DRD5, GLS, KCNH2, MTNR1B, PDE10A, SCN9A
paratocarpin B	CC(=CCC1=C(C=CC(=C1)/C=C/C(=O)C2=C(C3=C(C=C2)OC(C=C3)(C)C)O)O)C	GR	AKR1C3, ALOX5AP, CA12, CA7, CA9, CES1, CHRNA7, CYP11B2, DGAT1, FDPS, GLS, HDAC4, HTR4, LTB4R, NAMPT, OPRL1, PARP2, PDE10A, PDE4A, PSMB2, PTGER3, REN, SCN5A, SCN9A, SIGMAR1, SLC6A4
parvisoflavone A	CC1(C=CC2=C(O1)C=C(C3=C2OC=C(C3=O)C4=C(C=C(C=C4)O)O)O)C	GR	AKR1C3, CYP11B2, DGAT1, HRH3, MDM4, METAP2, OPRL1, PARP2, PDE10A, PDE4A, REN, SCN9A
parvisoflavone B	CC1(C=CC2=C(O1)C=C3C(=C2O)C(=O)C(=CO3)C4=C(C=C(C=C4)O)O)C	GR	ACACB, AKR1C3, ALOX5AP, CA7, CAPN1, CHRM1, CHRM3, CHRNA7, CTSA, CYP11B2, DGAT1, FAAH, HDAC4, HRH3, HSD11B1, HSD17B1, HSD17B2, MDM4, METAP2, MMP12, OPRL1, PDE10A, PDE4A, PRSS1, REN, SCN9A, SIGMAR1, SLC5A1, SLC6A2, SPR
p-coumaric acid | trans-p-hydroxycinnamic acid	C1=CC(=CC=C1/C=C/C(=O)O)O	CUP, ZF, ZR	CCR9, CES1, CHRNA7, CYP11B1, DGAT1, DRD4, GLS, KCNH2, METAP2, PDE10A, PDE4A, RARG, SCN9A, SLC6A2
pentadecanoic acid	CCCCCCCCCCCCCCC(=O)O	MC, ZR	CES1, CHRNA7, CYP11B1, FPR2, HDAC11, METAP2, MMP12, PDE10A, PDE4A, SCN5A, SCN9A
pentamethoxyflavanone	COC1=C(C2=C(C=C1)OC(C(C2=O)(OC)OC)(C3=CC=CC=C3)OC)OC	CUP	ADRA1A, CCR9, CES1, CHRNA7, CTSK, CYP11B2, DGAT1, GLS, KCNH2, METAP2, PDE10A, PDE4A, PI4KB, QPCT, SCN9A, TNKS
pentanoic acid	CCCCC(=O)O	ZF	CES1, CHRNA7, CYP11B1, DGAT1, FPR2, METAP2, PDE10A, PDE4A, SCN5A, SCN9A
perillene	CC(=CCCC1=COC=C1)C	ZR	CCR9, CHRNA7, CYP11B1, CYP11B2, DGAT1, GLS, KCNH2, PDE10A, SCN9A, TDO2
peyonine	COC1=CC(=CC(=C1OC)OC)CCN2C=CC=C2C(=O)O	CUP	CA12, CHRNA7, CYP11B1, DRD5, GLS, KCNH2, METAP2, MME, PDE10A, SCN9A, SIGMAR1
phenethyl acetate	CC(=O)OCCC1=CC=CC=C1	ZF	CA12, CA9, CCR9, CES1, CHRNA7, CYP11B1, CYP11B2, CYP1A1, DGAT1, FDPS, GLS, HTR4, KCNH2, PDE10A, PDE4A, QPCT, SCN9A, SIGMAR1, SPR
phenol	C1=CC=C(C=C1)O	MC, ZF	CCR9, CES1, CHRNA7, FDPS, GLS, KCNH2, PDE10A, SCN5A, SCN9A, SMO
phenylacetic acid	C1=CC=C(C=C1)CC(=O)O	GR	CES1, CHRNA7, CYP11B1, FDPS, GLS, KCNH2, PDE10A, PDE4A, SCN5A, SCN9A, SIGMAR1, SPR
phenylalanine	C1=CC=C(C=C1)C[C@@H](C(=O)O)N	GR	CCR9, CES1, CHRNA7, CYP11B1, CYP1A1, FDPS, GLS, KCNH2, PDE10A, PDE4A, SCN9A
phloretic acid	C1=CC(=CC=C1CCC(=O)O)O	GR	CCR9, CES1, CHRNA7, DGAT1, KCNH2, MDM4, MME, PDE10A, PDE4A, SCN5A, SCN9A, SIGMAR1
photocitral A	CC1CCC(C1C=O)C(=C)C	ZR	ADAMTS5, AKR1C3, CA12, CA4, CA5B, CA7, CA9, CAPN1, CCR1, CES1, CETP, CHRNA7, CTSS, CYP11B1, CYP11B2, DGAT1, DPP4, GLS, HSD11B1, HSD17B2, IDO1, NAMPT, NPY5R, OPRL1, PDE10A, PDE2A, PDE4A, PDE4B, PDE7A, REN, SCN9A, SIGMAR1, SLC5A2, TACR3
p-hydroxy-benzylmalonic acid | p-hydroxybenzylmalonic acid	C1=CC(=CC=C1CC(C(=O)O)C(=O)O)O	GR	CCR9, CES1, CHRNA7, GLS, KCNH2, MDM4, MME, PDE10A, PDE4A, PI4KB, SCN5A, SCN9A, SLC6A2
p-hydroxymandelic acid	C1=CC(=CC=C1C(C(=O)O)O)O	CUP	CCR9, CES1, CHRNA7, DGAT1, DRD4, FPR2, GLS, KCNH2, MDM4, MME, PDE10A, PDE4A, PI4KB, SCN5A, SCN9A, SLC6A2
pinocembrin	C1[C@H](OC2=CC(=CC(=C2C1=O)O)O)C3=CC=CC=C3	GR	ADAMTS5, CA12, CA4, CA5A, CA7, CA9, CES1, CHRM1, CHRNA7, CTSK, CTSS, DGAT1, FAAH, FDPS, GBA, HDAC11, HDAC4, HDAC5, HSD11B1, HSD17B1, MTNR1B, PDE10A, PDE3A, PDE4A, PI4KB, SCN5A, SCN9A, SPR
p-menth-2-en-1-ol	CC(C)C1CCC(C=C1)(C)O	ZR	ACACA, ACACB, ADAM17, ADAMTS5, ADRA1A, AKR1C3, ALOX5AP, BIRC2, CA12, CA14, CA2, CA5A, CA5B, CA7, CES1, CETP, CHRM3, CHRNA7, CMA1, CNR2, CTSK, CTSS, CYP11B2, DGAT1, DHFR, DHODH, DPP4, EDNRA, EPHX2, F2, FAAH, FASN, HDAC2, HDAC4, HDAC5, HDAC6, HDAC7, HDAC9, HRH3, HSD11B1, HSD17B2, LTA4H, MAP3K12, METAP2, MGLL, MME, MMP12, MMP13, MMP2, MMP9, NAMPT, NPY5R, OPRL1, PARP1, PDE10A, PDE2A, PDE4A, PDE7A, PI…
p-mentha-1(7),8(10)-dien-9-ol	C=C1CCC(CC1)C(=C)CO	CUP	CHRNA7, CYP11B2, PDE4A, SCN5A, SCN9A, SIGMAR1, TNKS
pratensein	COC1=C(C=C(C=C1)C2=COC3=CC(=CC(=C3C2=O)O)O)O	GR	ADRA1A, AKR1C3, CHRNA7, CTSK, CYP11B2, DGAT1, GLS, MDM4, METAP2, MME, PARP2, PDE10A, PDE4A, SCN9A, SIGMAR1, SLC6A2, SLC6A9
propanoic acid	CC(C(=O)O)O	ZF	CHRNA7, CTSK, DGAT1, METAP2, MME, OPRL1, PDE10A, PDE4A, SCN5A, SCN9A, SIGMAR1
propanoic acid, 3-(2,3,6-trimethyl-1,4-dioxaspiro[4.4]non-7-yl)-, methyl ester	CC1C(CCC12OC(C(O2)C)C)CCC(=O)OC	CUP	ACACA, ADAM17, ADAMTS5, ADRA1A, AKR1C3, ALOX5AP, CA12, CA14, CA2, CA4, CA5A, CA5B, CA6, CA7, CA9, CES1, CETP, CHRNA7, CTSK, CYP11B2, DGAT1, EPHX2, FAAH, FDPS, FPR2, HDAC11, HRH3, HSD11B1, HSD17B2, IDO1, LTA4H, METAP2, MMP12, MMP13, MTNR1B, NAMPT, NPY5R, OPRL1, PARP1, PDE10A, PDE4A, PDE4B, PDE7A, PIK3CG, PRMT5, PRSS1, PSMB5, PTGER4, REN, SCN5A, SCN9A, SIGMAR1, SLC5A2
propanol	CCCO	ZR	CCR9, PDE10A, SCN9A
Protocatechuic acid | protocatechuic acid	C1=CC(=C(C=C1C(=O)O)O)O	CUP, ZF, ZR	CCR9, CES1, CHRNA7, CYP11B2, GLS, KCNH2, MDM4, PDE10A, SCN5A, SCN9A
pyrogallol	C1=CC(=C(C(=C1)O)O)O	ZR	CCR9, CES1, CHRNA7, CYP11B2, FDPS, GLS, KCNH2, PDE10A, PDE4A, SCN5A, SCN9A
pyrrolizidine-3-one-5-ol, ethyl ether	CCOC1CCC2N1C(=O)CC2	CUP	CA12, CA2, CA7, CA9, CHRNA7, CTSS, CYP11B1, DGAT1, GLS, HPGDS, HTR4, NAMPT, NPY5R, PDE10A, PRMT5, SCN5A, SCN9A, SIGMAR1, SPR
randainal	C=CCC1=CC(=C(C=C1)O)C2=C(C=CC(=C2)/C=C/C=O)O	MC	CCR9, CES1, CHRM1, CYP11B1, DGAT1, DRD4, GLS, LTB4R, PDE10A, PTGER3, SCN9A, SIGMAR1, SLC6A2, SLC6A4, SNCA
randainol	C=CCC1=CC(=C(C=C1)O)C2=C(C=CC(=C2)/C=C/CO)O	MC	CA7, CCR9, CHRNA7, CYP11B1, DGAT1, GLS, LTB4R, PDE10A, PTGER3, SCN9A, SIGMAR1, SLC6A2, SLC6A4
randaiol	C=CCC1=CC(=C(C=C1)O)C2=C(C=CC(=C2)O)O	MC	CCR9, CHRNA7, CYP11B2, DGAT1, GLS, MDM4, SCN9A
rhamnetin	COC1=CC(=C2C(=C1)OC(=C(C2=O)O)C3=CC(=C(C=C3)O)O)O	ZR	AKR1C3, CCR9, CES1, CHRNA7, CYP11B1, CYP11B2, CYP1A1, DGAT1, DRD4, GLS, KCNH2, LTB4R, MDM4, PDE10A, PDE4A, SCN9A, SIGMAR1, SLC6A2, TNKS
R-limonene	CC(=C)C1CCC2(OC(C1)OO2)C	CUP	ADAMTS5, AKR1C3, ALOX5AP, CA7, CHRNA7, CTSS, CYP11B1, DGAT1, ESR1, GLS, HDAC1, HDAC2, NAMPT, NPY5R, OPRL1, PDE10A, PDE4A, PDE4B, PDE7A, PGR, REN, SCN5A, SCN9A, SIGMAR1, SLC6A2, SLC6A3, SLC6A4, SLC6A9, TNKS
salicylic acid	C1=CC=C(C(=C1)C(=O)O)O	CUP, ZR	CES1, CHRNA7, CYP11B1, FDPS, GLS, HTR4, KCNH2, PDE10A, PDE4A, SCN5A, SCN9A
selina-4(14),7(11)-dien-8-one	CC(=C1C[C@@H]2C(=C)CCC[C@@]2(CC1=O)C)C	ATR	ADAMTS5, ADRA2A, ALOX5AP, CA12, CA5B, CA7, CA9, CES1, CETP, CNR2, CTSA, CTSK, CTSS, DGAT1, ERN1, F2, FASN, HDAC1, HDAC11, HDAC2, HDAC4, HDAC5, HSD11B1, METAP2, NOTUM, NPY5R, OPRL1, PDE4A, PDE7A, PRMT5, PSMB5, PTGES, SCN9A, SIGMAR1, SLC5A2, SLC6A2, SPR, TACR1
semilicoisoflavone B	CC1(C=CC2=C(O1)C(=CC(=C2)C3=COC4=CC(=CC(=C4C3=O)O)O)O)C	GR	AKR1C3, ALOX5AP, CA12, CA7, CASP3, CASP6, CHRNA7, CTSL, CYP11B2, DGAT1, HDAC4, HRH3, HSD17B1, HTR4, MDM4, MMP12, NAMPT, NOTUM, NPY5R, OPRL1, OPRM1, PARP2, PDE10A, PDE4A, PDE7A, PSMB2, REN, SCN9A, SIGMAR1, SLC6A2, SLC6A9, TACR2, UTS2R
serine	C([C@@H](C(=O)O)N)O	GR	AKR1C3, CHRNA7, CYP11B2, PDE10A, PDE4A, SCN9A
shinflavanone	CC(=CCC1=C(C=CC(=C1)[C@@H]2CC(=O)C3=C(O2)C4=C(C=C3)OC(C=C4)(C)C)O)C	GR	ALOX5AP, CA12, CA5B, CA7, CETP, CTSA, CTSK, CYP11B2, DGAT1, DHODH, EGLN2, HDAC4, HRH3, HSD11B1, HSD17B2, LTB4R, METAP2, NOTUM, OPRL1, PARP2, PDE10A, PDE2A, PDE4A, PDE4B, PDE7A, PRMT5, PSMB2, REN, SCN9A, SIGMAR1, SLC5A2, SLC6A2, SLC6A4, SSTR4, TACR1, WDR5
sigmoidin B	CC(=CCC1=C(C(=CC(=C1)[C@@H]2CC(=O)C3=C(C=C(C=C3O2)O)O)O)O)C	GR	AKR1C3, ALOX5AP, CA12, CA4, CA7, CA9, CES1, CETP, CHRNA7, CYP11B2, DGAT1, ERN1, FDPS, HDAC4, HDAC5, HSD11B1, HSD17B2, LTB4R, METAP2, NAMPT, NPY5R, OPRL1, PDE10A, PDE2A, PDE4A, PDE4B, PDE7A, PRMT5, REN, SCN9A, SIGMAR1, SLC5A2, SLC6A4, SPR
sinapic acid	COC1=CC(=CC(=C1O)OC)/C=C/C(=O)O	CUP, ZF	CCR9, CHRNA7, CTSK, DGAT1, GLS, MDM4, OPRL1, PDE10A, PDE4A, RARG, SCN9A, SLC6A2
sophoraflavanone B	CC(=CCC1=C2C(=C(C=C1O)O)C(=O)CC(O2)C3=CC=C(C=C3)O)C	GR	AKR1C3, ALOX5AP, CA12, CA4, CA7, CA9, CES1, CETP, CHRNA7, CTSA, CTSK, CYP11B2, DGAT1, DPP4, FAAH, HDAC4, HRH3, HSD11B1, HSD17B2, IDO1, IMPDH2, LTB4R, METAP2, MMP12, MTNR1A, MTNR1B, NAMPT, NOTUM, NPY5R, OPRL1, PDE10A, PDE2A, PDE4A, PDE4B, PDE7A, PRMT5, REN, SCN9A, SIGMAR1, SLC5A2, SLC6A2, SLC6A4, SPR
sophoraisoflavanone A	CC(=CCC1=C(C=CC(=C1OC)C2COC3=CC(=CC(=C3C2=O)O)O)O)C	GR	AKR1C3, CA12, CA2, CA4, CA7, CA9, CES1, CHRNA7, CYP11B2, DGAT1, HSD11B1, OPRL1, PDE10A, PDE4A, PDE7A, REN, SCN9A, SLC6A4
spatulenol	C[C@@]1(CC[C@@H]2[C@@H]1[C@H]3[C@H](C3(C)C)CCC2=C)O	ATR	ADAMTS5, CA7, CES1, CHRNA7, CTSA, CTSK, CTSS, DGAT1, HSD11B1, METAP2, PDE10A, PDE4A, SCN9A, SLC6A2, SPR
succinic acid	C(CC(=O)O)C(=O)O	ZF	CES1, CHRNA7, CTSK, METAP2, PDE10A, PDE4A, SCN9A
syringic acid	COC1=CC(=CC(=C1O)OC)C(=O)O	CUP, ZF	CCR9, CES1, CYP11B2, DGAT1, GLS, KCNH2, MDM4, PDE10A, PDE4A, PI4KB, SCN9A
tectochrysin	COC1=CC(=C2C(=C1)OC(=CC2=O)C3=CC=CC=C3)O	CUP	ADORA1, AKR1C3, CCR9, CES1, CHRNA7, CYP11B1, CYP11B2, CYP1A1, DGAT1, GLS, LTB4R, MDM4, MTNR1B, PDE10A, PDE4A, PI4KB, SCN9A, SIGMAR1, SLC6A2
tetradecanal	CCCCCCCCCCCCCC=O	CUP	CCR9, CES1, CYP11B1, FDPS, PDE10A, SCN9A
tetradecanoic acid	CCCCCCCCCCCCCC(=O)O	CUP, ZF	CES1, CHRNA7, CYP11B1, FPR2, HDAC11, METAP2, MMP12, PDE10A, PDE4A, SCN5A, SCN9A
tetrahydroionol	CC1CCCC(C1CCC(C)O)(C)C	CUP	ADAMTS5, ALOX5AP, BCL2L1, CA12, CA5A, CA5B, CA7, CTSK, CTSS, CYP11B1, CYP11B2, DGAT1, DPP4, EPHX2, FASN, HDAC2, HDAC6, HRH3, HSD11B1, HTR6, LTA4H, METAP2, MME, MMP12, MMP2, MMP9, NAMPT, NPY5R, OPRL1, PDE10A, PDE4A, PLA2G4A, PRMT5, PSMB5, REN, SCN9A, SIGMAR1, SLC5A1, SLC5A2, SLC6A2, SLC6A3, SLC6A4, SLC6A9, SPR, TACR1
tetramethoxyflavone	COC1=C(C(=C2C(=C1)OC(=C(C2=O)OC)C3=CC=CC=C3)OC)OC	CUP	CA12, CES1, CHRNA7, CYP11B2, CYP1A1, DGAT1, DRD5, FABP4, FDPS, GLS, KCNH2, MDM4, MTNR1B, PDE10A, PDE4A, PI4KB, SCN5A, SCN9A, SIGMAR1, TNKS
thymidine	CC1=CN(C(=O)NC1=O)[C@H]2C[C@@H]([C@H](O2)CO)O	GR, ZF	CA12, CA7, CCR9, F2, GPR88, HTR2C, METAP2, NOTUM, NPY5R, PDE10A, PDE2A, PDE7A, SCN9A, SIGMAR1, SLC5A2, SMO
thymine	CC1=CNC(=O)NC1=O	ZF	CCR9, CES1, CHRNA7, CYP11B1, DGAT1, ERN1, KCNH2, PDE10A, SCN9A, SLC6A2, SMO, TNKS
topazolin	CC(=CCC1=C(C2=C(C=C1O)OC(=C(C2=O)OC)C3=CC=C(C=C3)O)O)C	GR	AKR1C3, CCR9, CES1, CHRNA7, CYP11B2, CYP1A1, DGAT1, FAAH, GLS, LTB4R, MDM4, MTNR1B, PDE10A, PDE4A, SCN9A, SIGMAR1
trans-4,5-epoxy-(E)-2-decenal	CCCCCC1C(O1)/C=C/C=O	GR	ADRA2B, CCR1, GPR88, GRM1, MC1R, PDE4A, SCN9A, SIGMAR1, SLC5A2, VDR
trans-nerolidol	C/C(=C\CC[C@@](C)(C=C)O)/CCC=C	ZR	ALOX5AP, CA12, CA7, CETP, CHRNA7, CTSS, CYP11B2, DGAT1, HSD11B1, IMPDH2, KCNH2, METAP2, NAMPT, OPRL1, PDE10A, PDE2A, PDE4A, PDE4B, SCN9A, SIGMAR1, SLC5A2, SLC6A2, SLC6A4, SLC6A9, TACR1
trans-p-mentha-2,8-dienol	C[C@H]1CC[C@@H](C(=C1)O)C(=C)C	CUP	CA7, CES1, CHRNA7, PDE4A, SCN5A, SCN9A
trans-Z-α-bisabolene epoxide	CC(=CC/C=C(/C)\C1CCC2(C(C1)O2)C)C	ZF	ADAMTS5, AKR1C3, ALOX5AP, BIRC2, CA12, CA14, CA2, CA4, CA5B, CA6, CA7, CA9, CHRM3, CHRNA7, CTSK, CTSS, CYP11B2, DGAT1, DPP4, F10, F11, HDAC6, HRH3, HSD11B1, HSD17B1, HSD17B2, HTR4, IDO1, LTA4H, MMP12, MMP13, NAMPT, NPY5R, NR3C1, OPRL1, PARP1, PDE10A, PDE2A, PDE4A, PDE4B, PDE7A, PIK3CD, PIK3CG, PLA2G4A, PRMT5, REN, SCN5A, SCN9A, SIGMAR1, SLC22A12, SLC5A2, SLC6A3, SLC6A4, SLC6A9, SPHK1, TACR2, TACR…
traumatic acid	C(CCCCC(=O)O)CCC/C=C/C(=O)O	ZF	CHRNA7, CYP11B1, CYP11B2, DGAT1, HDAC3, HDAC4, MDM2, METAP2, PDE10A, PDE4A, SCN9A, TBXAS1
triacetin	CC(=O)OCC(COC(=O)C)OC(=O)C	ATR	CA9, DGAT1, NAMPT, PDE10A, PDE4A, SCN9A
trimethoxychalcone	COC1=C(C(=C(C=C1)C=CC(=O)C2=CC=CC=C2)OC)OC	CUP	CES1, CHRNA7, CYP11B2, DGAT1, FDPS, GLS, KCNH2, MDM4, PDE10A, PDE4A, PI4KB, QPCT, SCN9A
tumerone	CC1=CC=C(CC1)C(C)CC(=O)C=C(C)C	ZF	ALOX5AP, CCR9, CHRNA7, CTSA, CYP11B2, DGAT1, FAAH, HDAC6, HSD11B1, KCNH2, METAP2, MMP12, PDE10A, PDE4A, PRMT5, QPCT, REN, SCN9A, SIGMAR1, SLC6A2, SLC6A4
tyramine	C1=CC(=CC=C1CCN)O	CUP	CCR9, CES1, CHRNA7, FAAH, GLS, KCNH2, PDE10A, SCN5A, SCN9A, SIGMAR1
undecanoic acid	CCCCCCCCCCC(=O)O	ZF	CES1, CHRNA7, CYP11B1, FPR2, HDAC11, METAP2, MMP12, PDE10A, PDE4A, SCN5A, SCN9A
uracil	C1=CNC(=O)NC1=O	ZF	CA12, CCR9, CES1, CHRNA7, CYP11B1, FDPS, GLS, GPR88, KCNH2, PDE10A, SCN5A, SCN9A, SPR, TNKS
uralenin	CC(=CCC1=C(C(=CC(=C1)C2=CC(=O)C3=C(C=C(C=C3O2)O)O)O)O)C	GR	AKR1C3, ALOX5AP, CAPN1, CCR9, CHRNA7, CMA1, CTSL, CYP11B1, CYP11B2, CYP1A1, CYP2A6, DGAT1, DPP9, DRD4, ERN1, GHSR, GLS, HDAC1, KIF11, LDHA, LTB4R, MDM4, METAP2, NAMPT, NOTUM, OPRL1, OPRM1, PDE10A, PDE4A, PSMB2, REN, SCN9A, SIGMAR1, SLC5A2, SLC6A2, SLC6A4, SLC6A9, SNCA
uralenol	CC(=CCC1=C(C(=CC(=C1)C2=C(C(=O)C3=C(C=C(C=C3O2)O)O)O)O)O)C	GR	ADRB2, AKR1C3, CCR9, CES1, CHRNA7, CMA1, CYP11B1, CYP11B2, CYP1A1, DGAT1, DRD4, ERN1, GLS, HSD11B1, HTR4, LTB4R, MDM4, METAP2, NAMPT, NOTUM, NPY5R, OPRL1, PDE10A, PDE4A, SCN9A, SIGMAR1, SLC6A2, SLC6A4, TNKS
uralstilbene	CC(=CCC1=C(C=C(C=C1OCC=C(C)C)O)CCC2=CC(=C(C=C2)O)O)C	GR	ABCG2, AKR1C3, ALOX5AP, CA7, CCR9, CYP11B1, CYP11B2, CYP1A1, DGAT1, GHSR, GLS, HDAC1, HRH3, KCNH2, LDHA, LTB4R, MDM4, METAP2, NAMPT, NOTUM, OPRL1, OPRM1, PDE10A, PSMB2, PTGER3, REN, SCN9A, SIGMAR1, SLC5A2, SLC6A2, SLC6A4, SLC6A9
vanillic acid	COC1=C(C=CC(=C1)C(=O)O)O	CUP, ZF, ZR	CCR9, CES1, CHRNA7, CYP11B2, DGAT1, GLS, KCNH2, MDM4, PDE10A, PI4KB, SCN5A, SCN9A
verbenone	CC1=CC(=O)[C@@H]2C[C@@H]1C2(C)C	ZR	CA12, CA7, CCR9, CHRNA7, DGAT1, FDPS, METAP2, PDE10A, PDE4A, SCN9A
wighteone	CC(=CCC1=C(C2=C(C=C1O)OC=C(C2=O)C3=CC=C(C=C3)O)O)C	GR	ADORA1, AKR1C3, CAPN1, CES1, CYP11B2, DGAT1, HSD11B1, HSD17B1, HSD17B2, KIF11, LTB4R, MDM4, MMP12, OPRL1, OPRM1, PDE10A, PDE4A, PSMB2, SCN9A, SIGMAR1, SLC5A1, SLC6A2, SLC6A9, SPR, TDO2
wogonin	COC1=C(C=C(C2=C1OC(=CC2=O)C3=CC=CC=C3)O)O	ATR	AKR1C3, CCR9, CHRNA7, CYP11B1, CYP11B2, CYP1A1, DGAT1, DRD5, ERN1, FABP4, GLS, KCNH2, LTB4R, MDM4, MTNR1B, NAMPT, OPRL1, PDE10A, PDE4A, PI4KB, SCN9A, SIGMAR1
xanthine	C1=NC2=C(N1)C(=O)NC(=O)N2	ZF	CA12, CA7, CCR9, CES1, CHRNA7, CYP11B1, DGAT1, ERN1, FDPS, GPR88, HDAC1, HDAC4, METAP2, PDE10A, PDE4A, SCN9A, SLC6A2, SMO, SPR
xanthorrhizol	CC1=C(C=C(C=C1)[C@H](C)CCC=C(C)C)O	ZR	CCR9, CHRNA7, CTSS, CYP11B1, DGAT1, GLS, MDM4, PDE4A, SCN9A, SLC6A2, SLC6A4
Z,Z,Z-1,4,6,9-nonadecatetraene	CCCCCCCCC/C=C\C/C=C\C=C/CC=C	CUP	CHRNA7, CTSS, CYP11B1, DGAT1, HDAC3, HSD11B1, KCNH2, PDE10A, SCN9A, SIGMAR1, SPR, TNKS
Z,Z,Z-4,6,9-nonadecatriene	CCCCCCCCC/C=C\C/C=C\C=C/CCC	CUP	CTSS, CYP11B1, CYP11B2, DGAT1, HDAC3, KCNH2, OXTR, PDE10A, PTGER3, SCN9A, SIGMAR1, SPR, TNKS
Z-7-tetradecenoic acid	CCCCCC/C=C\CCCCCC(=O)O	ZF	CHRNA7, CTSK, CYP11B1, CYP11B2, DGAT1, DRD3, FAAH, HSD11B1, METAP2, MMP12, OXTR, PDE10A, PDE4A, SCN9A, TBXAS1
zingerone	CC(=O)CCC1=CC(=C(C=C1)O)OC	ZR	CCR9, DGAT1, GLS, MDM4, PDE10A, SCN9A
zingiberenol	CC(CCC=C(C)C)C1CCC(C=C1)(C)O	ZR	ACACB, ADAM17, ADAMTS5, ADRA2A, ALOX5AP, BIRC2, CA12, CA5A, CA5B, CA7, CAPN1, CETP, CHRM3, CHRM4, CTSK, CTSS, CYP11B2, DGAT1, DPP4, EPHX2, ESR1, F2, FASN, HDAC1, HDAC10, HDAC2, HDAC4, HDAC6, HDAC7, HDAC9, HRH3, HSD11B1, HSD17B2, LTA4H, MAP3K12, METAP2, MME, MMP12, MMP2, MMP9, NAMPT, NPY5R, OPRL1, PDE10A, PDE2A, PDE4A, PDE4B, PDE7A, PIK3CD, PLA2G4A, PRMT5, PSMB5, PTGES, PYGL, REN, SCN9A, SIGMAR1, …
α,4-dimethyl-α-[4-methyl-3-pentenyl]-3-cyclohexene-1-methanol | α-bisabolol	CC1=CCC(CC1)C(C)(CCC=C(C)C)O	ATR, ZR	ALOX5AP, CA12, CA14, CA2, CA7, CA9, CAPN1, CHRNA7, CTSS, CYP11B1, CYP11B2, DGAT1, HSD11B1, HTR4, MME, MMP12, MTNR1B, NAMPT, OPRL1, PDE10A, PDE4A, SCN5A, SCN9A, SIGMAR1, SLC5A2, SLC6A9, SPR
α-acorenol	C[C@@H]1CC[C@H]([C@]12CCC(=CC2)C)C(C)(C)O	CUP	CA12, CA7, CA9, CES1, CHRM3, CHRNA7, CTSS, CYP11B2, DGAT1, HSD11B1, HSD17B1, HTR4, MME, PDE10A, PDE3A, PDE4A, REN, SCN9A, SIGMAR1
α-cadinol	CC1=CC2C(CCC(C2CC1)(C)O)C(C)C	CUP	ACACB, ADAMTS5, CA5B, CA7, CCR9, CTSS, DGAT1, F2, HSD11B1, MME, MMP12, OPRL1, PDE10A, PDE4A, PSMB5, REN, SCN5A, SCN9A, SIGMAR1, SLC5A1, SLC6A2, SPR
α-eudesmol	CC1=CCC[C@@]2([C@@H]1C[C@H](CC2)C(C)(C)O)C	MC, ZR	ALOX5AP, CA12, CA14, CA2, CA4, CA5A, CA5B, CA7, CA9, CES1, CHRNA7, CTSK, CTSS, CYP11B2, DGAT1, DPP4, EPHX2, F2, FASN, HDAC11, HDAC6, HSD11B1, IDO1, METAP2, MME, MMP12, NAMPT, NPY5R, OPRL1, PDE10A, PDE4A, PRMT5, SCN9A, SIGMAR1, SLC5A2, SLC6A3, SPR
α-ionol	CC1=CCCC(C1/C=C/C(C)O)(C)C	CUP	CA12, CA7, CCR9, CTSS, CYP11B2, DGAT1, HDAC6, KCNH2, METAP2, MME, OPRL1, PDE10A, PDE4A, PRMT5, SCN5A, SCN9A, SIGMAR1, SLC6A2, SPR
α-L-fucopyranose 1,2:3,4-bis(benzeneboronate)	B1(OC2C(OC3C(C2O1)OB(O3)C4=CC=CC=C4)C)C5=CC=CC=C5	CUP	CA12, CA14, CA5A, CA9, CES1, CHRNA7, CTSK, CYP11B2, FAAH, FDPS, GLS, HSD11B1, KCNH2, PDE10A, PDE4A, SCN5A, SCN9A, SPR
β-citronellol	C[C@@H](CCC=C(C)C)CCO	CUP	CA12, CAPN1, CHRNA7, CTSK, CYP11B2, DGAT1, DHODH, DPP9, DRD5, F10, HSD11B1, METAP2, MMP12, OPRL1, PDE10A, PDE2A, PDE4A, PYGL, SCN9A, SLC6A2
β-elemol	CC(=C)[C@H]1C[C@@H](CC[C@@]1(C)C=C)C(C)(C)O	ATR	ADAM17, ADAMTS4, ADAMTS5, ADRA2A, AKR1C3, ALK, ALOX5, ALOX5AP, BIRC2, BTK, CA12, CA14, CA2, CA4, CA5B, CA7, CA9, CALCRL, CAPN1, CCKBR, CCR1, CCR2, CETP, CFD, CHRM2, CHRM3, CHRNA7, CSNK2A1, CSNK2A2, CTSB, CTSK, CTSS, CYP11B2, DGAT1, DPP4, DRD3, EGLN2, ELANE, ENPP2, EPHX2, ESR1, F11, F2, FASN, GCK, GPR119, HDAC1, HDAC11, HDAC2, HDAC4, HDAC5, HDAC6, HDAC7, HDAC9, HPGDS, HRH3, HSD11B1, HSD17B1, HSD17…
γ-dodecalactone	CCCCCCCCC1CCC(=O)O1	GR	ADRB3, CA7, CA9, CCR9, CES1, CHRNA7, CTSS, CYP11B1, CYP11B2, DGAT1, FAAH, FDPS, GPR88, HDAC11, HSD11B1, KCNH2, METAP2, MTNR1B, NAMPT, OXTR, PDE10A, PDE4A, SCN5A, SCN9A, SIGMAR1, SLC5A2, SLC6A4, SPR, TNKS
γ-eudesmol	CC1=C2C[C@@H](CC[C@]2(CCC1)C)C(C)(C)O	ATR, MC	ADAM17, ADRA2A, ALOX5AP, BIRC2, CA12, CA14, CA2, CA5A, CA5B, CA7, CA9, CES1, CHRNA7, CNR2, CTSS, CYP11B2, DGAT1, DPP4, ELANE, EPHX2, F2, FASN, HDAC1, HDAC11, HDAC2, HDAC6, HPGDS, HSD11B1, HSD17B2, HSP90AB1, IDH1, IDO1, KCNH2, LTA4H, MGLL, MMP12, NAMPT, NOTUM, NPY5R, OPRL1, PARP1, PDE10A, PDE4A, PDE7A, PLA2G4A, PRMT5, PTGIR, REN, SCN9A, SIGMAR1, SLC22A12, SLC5A2, SPR, TACR1, TACR3, TNKS
γ-hexalactone	CCC1CCC(=O)O1	GR, ZF	CCR9, CES1, CHRNA7, CYP11B2, DGAT1, ERN1, KCNH2, METAP2, NAMPT, NPY5R, PDE10A, PDE4A, SCN5A, SCN9A, SIGMAR1, SLC5A2, SLC6A4, SPR, TNKS
γ-nonalactone	CCCCCC1CCC(=O)O1	GR	ADRB3, CA7, CA9, CCR9, CES1, CHRNA7, CTSS, CYP11B1, CYP11B2, DGAT1, FDPS, KCNH2, METAP2, MTNR1B, NAMPT, OXTR, PDE10A, PDE4A, SCN5A, SCN9A, SIGMAR1, SLC5A2, SPR, TNKS
δ-cadinol	CC1=C[C@H]2[C@@H](CC[C@@]([C@H]2CC1)(C)O)C(C)C	ZR	ACACB, ADAMTS5, CA5B, CA7, CCR9, CTSS, DGAT1, F2, HSD11B1, MME, MMP12, OPRL1, PDE10A, PDE4A, PSMB5, REN, SCN5A, SCN9A, SIGMAR1, SLC5A1, SLC6A2, SPR

## Sheet: Target list
Target protein list without duplicates (Ordered by alphabet)
1	ABCG2
2	ACACA
3	ACACB
4	ACE
5	ADAM17
6	ADAMTS4
7	ADAMTS5
8	ADK
9	ADORA1
10	ADRA1A
11	ADRA1D
12	ADRA2A
13	ADRA2B
14	ADRA2C
15	ADRB2
16	ADRB3
17	AKR1B1
18	AKR1C3
19	ALK
20	ALOX5
21	ALOX5AP
22	ANPEP
23	AVPR1A
24	BACE2
25	BCL2L1
26	BIRC2
27	BRD2
28	BRD4
29	BTK
30	CA12
31	CA14
32	CA2
33	CA4
34	CA5A
35	CA5B
36	CA6
37	CA7
38	CA9
39	CALCRL
40	CAPN1
41	CASP3
42	CASP6
43	CASP8
44	CCKAR
45	CCKBR
46	CCR1
47	CCR2
48	CCR9
49	CES1
50	CETP
51	CFD
52	CHRM1
53	CHRM2
54	CHRM3
55	CHRM4
56	CHRNA7
57	CMA1
58	CNR1
59	CNR2
60	CREBBP
61	CSF1R
62	CSNK2A1
63	CSNK2A2
64	CTSA
65	CTSB
66	CTSK
67	CTSL
68	CTSS
69	CXCR2
70	CYP11B1
71	CYP11B2
72	CYP1A1
73	CYP2A6
74	DGAT1
75	DHFR
76	DHODH
77	DPP4
78	DPP9
79	DRD3
80	DRD4
81	DRD5
82	EDNRA
83	EGLN2
84	ELANE
85	ENPP2
86	EPHX1
87	EPHX2
88	ERN1
89	ESR1
90	ESR2
91	F10
92	F11
93	F2
94	FAAH
95	FABP4
96	FAP
97	FASN
98	FBP1
99	FDPS
100	FPR2
101	GBA
102	GCGR
103	GCK
104	GHSR
105	GLS
106	GNRHR
107	GPR119
108	GPR84
109	GPR88
110	GRM1
111	HCRTR1
112	HDAC1
113	HDAC10
114	HDAC11
115	HDAC2
116	HDAC3
117	HDAC4
118	HDAC5
119	HDAC6
120	HDAC7
121	HDAC8
122	HDAC9
123	HPGDS
124	HPSE
125	HRH3
126	HSD11B1
127	HSD17B1
128	HSD17B2
129	HSP90AA1
130	HSP90AB1
131	HTR1A
132	HTR1B
133	HTR2C
134	HTR4
135	HTR6
136	HTR7
137	IDH1
138	IDO1
139	IMPDH2
140	IRAK4
141	JAK2
142	JMJD2C
143	KCNH2
144	KDM1A
145	KEAP1
146	KIF11
147	KLKB1
148	LDHA
149	LRRK2
150	LTA4H
151	LTB4R
152	MAOB
153	MAP3K12
154	MC1R
155	MC4R
156	MCHR1
157	MCL1
158	MDM2
159	MDM4
160	METAP2
161	MGLL
162	MME
163	MMP1
164	MMP12
165	MMP13
166	MMP2
167	MMP7
168	MMP9
169	MTNR1A
170	MTNR1B
171	MYC
172	NAMPT
173	NMT1
174	NOS1
175	NOTUM
176	NPY5R
177	NQO2
178	NR3C1
179	OPRD1
180	OPRL1
181	OPRM1
182	OXTR
183	P4HB
184	PARP1
185	PARP2
186	PDE10A
187	PDE2A
188	PDE3A
189	PDE4A
190	PDE4B
191	PDE4D
192	PDE5A
193	PDE7A
194	PGR
195	PI4KB
196	PIK3CA
197	PIK3CB
198	PIK3CD
199	PIK3CG
200	PIM1
201	PKLR
202	PLA2G2A
203	PLA2G4A
204	PLAU
205	PRMT5
206	PRSS1
207	PSMB2
208	PSMB5
209	PTAFR
210	PTGDR2
211	PTGER1
212	PTGER2
213	PTGER3
214	PTGER4
215	PTGES
216	PTGIR
217	PTK2
218	PYGL
219	QPCT
220	RARG
221	REN
222	RIPK1
223	ROS1
224	S1PR1
225	SCN5A
226	SCN9A
227	SIGMAR1
228	SLC22A12
229	SLC5A1
230	SLC5A2
231	SLC6A2
232	SLC6A3
233	SLC6A4
234	SLC6A9
235	SLC9A1
236	SMO
237	SNCA
238	SPHK1
239	SPR
240	SSTR3
241	SSTR4
242	STS
243	TACR1
244	TACR2
245	TACR3
246	TBXA2R
247	TBXAS1
248	TDO2
249	TLR8
250	TNF
251	TNKS
252	TTK
253	TYMS
254	UTS2R
255	VDR
256	WDR5
257	XIAP
