# Supplementary material for: In Silico Analysis of Pyeongwi-San Involved in Inflammatory Bowel Disease Treatment Using Network Pharmacology, Molecular Docking, and Molecular Dynamics
Source: Biomolecules. 2023 Aug 28;13(9):1322. doi: 10.3390/biom13091322 (PMC10526905; doi:10.3390/biom13091322)
Supplement: Supplementary file 1 [file biomolecules-13-01322-s001.zip › Supplementary Table S2. Other molecular docking simulation results of active compounds in PWS on TNF, CASP3, and MMP9.xlsx]

## Sheet: Sheet4
medicine	active compound name	PubChem ID	target protein	PDB ID	Autodock vina grid setting							best pose (kcal/mol)	The highest binding affinity (kcal/mol)
					center_x	center_y	center_z	size_x	size_y	size_z	spacing (angstrom)
ATR	β-elemol	20057139	TNF	7JRA	-3.715	-2.879	-27.353	68	70	66	1	-7.874	-5.294
ZR	elemol	92138	TNF	7JRA	-3.715	-2.879	-27.353	68	70	66	1	-7.5	-7.294
GR	glycyrrhiza-isoflavone B	10546844	CASP3	2C2M	26.474	22.503	48.509	70	64	70	1	-7.791	-7.391
GR	glycyrrhiza isoflavone A	10547113	CASP3	2C2M	26.474	22.503	48.509	70	64	70	1	-7.595	-7.433
GR	semilicoisoflavone B	5481948	CASP3	2C2M	26.474	22.503	48.509	70	64	70	1	-8.267	-7.62
GR	gancaonin H	5481949	CASP3	2C2M	26.474	22.503	48.509	70	64	70	1	-7.959	-7.721
CUP	tetrahydroionol	107272	MMP9	4WZV	-0.611	3.716	22.938	60	74	64	1	-7.142	-6.364
CUP	2-cyclohexen-1-ol, 1-methyl-4-(1-methylethyl)-, cis-	122485	MMP9	4WZV	-0.611	3.716	22.938	60	74	64	1	-7.673	-6.662
ZR	zingiberenol	13213649	MMP9	4WZV	-0.611	3.716	22.938	60	74	64	1	-7.634	-6.402
ZR	p-menth-2-en-1-ol	526657	MMP9	4WZV	-0.611	3.716	22.938	60	74	64	1	-7.208	-6.225
ATR	diacetyl-atractylodiol	6443553	MMP9	4WZV	-0.611	3.716	22.938	60	74	64	1	-8.045	-7.513
ZR	(3S,6R,7S)-1,10-bisaboladien-3-ol	71813357	MMP9	4WZV	-0.611	3.716	22.938	60	74	64	1	-8.135	-6.771
